# Supplementary material for: Ornithologists’ Help to Spiders: Factors Influencing Spiders Overwintering in Bird Nesting Boxes
Source: Insects. 2021 May 18;12(5):465. doi: 10.3390/insects12050465 (PMC8157271; doi:10.3390/insects12050465)
Supplement: Supplementary file 1 [file insects-12-00465-s001.zip]

Archive with 1 entries (1 files):
- insects-1193599-supplementary.xlsx
