# Supplementary material for: Ornithologists’ Help to Spiders: Factors Influencing Spiders Overwintering in Bird Nesting Boxes
Source: Insects. 2021 May 18;12(5):465. doi: 10.3390/insects12050465 (PMC8157271; doi:10.3390/insects12050465)
Supplement: Supplementary file 1 [file insects-12-00465-s001.zip › insects-1193599-supplementary.xlsx]

## Sheet: legend
1) 3 years, 50 nesting boxes, juveniles and adults altogether
2) 2 years, 50 nesting boxes, temperatures (means of 3 dattaloggers)
3) 1 year, 126 nesting boxes

## Sheet: 1)ENV
	nest-box	season 2015	season 2016	season 2017	bunged	open	Tilia	Quercus	Fraxinus	Alnus
1	1	1	0	0	1	0	0	1	0	0
2	2	1	0	0	1	0	1	0	0	0
3	3	1	0	0	0	1	1	0	0	0
4	4	1	0	0	0	1	1	0	0	0
5	5	1	0	0	0	1	1	0	0	0
6	6	1	0	0	0	1	1	0	0	0
7	7	1	0	0	0	1	1	0	0	0
8	8	1	0	0	1	0	1	0	0	0
9	9	1	0	0	0	1	1	0	0	0
10	10	1	0	0	0	1	0	1	0	0
11	11	1	0	0	0	1	1	0	0	0
12	12	1	0	0	0	1	1	0	0	0
13	13	1	0	0	1	0	1	0	0	0
14	14	1	0	0	1	0	0	0	1	0
15	15	1	0	0	1	0	1	0	0	0
16	16	1	0	0	1	0	0	1	0	0
17	17	1	0	0	1	0	0	1	0	0
18	18	1	0	0	1	0	0	1	0	0
19	19	1	0	0	1	0	0	1	0	0
20	20	1	0	0	0	1	0	1	0	0
21	21	1	0	0	1	0	1	0	0	0
22	22	1	0	0	1	0	1	0	0	0
23	23	1	0	0	1	0	0	1	0	0
24	24	1	0	0	1	0	0	1	0	0
25	25	1	0	0	1	0	0	1	0	0
26	26	1	0	0	1	0	1	0	0	0
27	27	1	0	0	0	1	1	0	0	0
28	28	1	0	0	1	0	1	0	0	0
29	29	1	0	0	1	0	0	0	0	1
30	30	1	0	0	0	1	0	0	0	1
31	31	1	0	0	1	0	0	0	1	0
32	32	1	0	0	1	0	1	0	0	0
33	33	1	0	0	0	1	1	0	0	0
34	34	1	0	0	1	0	0	1	0	0
35	35	1	0	0	1	0	0	0	0	1
36	36	1	0	0	0	1	0	1	0	0
37	37	1	0	0	1	0	0	0	1	0
38	38	1	0	0	1	0	0	1	0	0
39	39	1	0	0	0	1	0	1	0	0
40	40	1	0	0	0	1	1	0	0	0
41	41	1	0	0	0	1	1	0	0	0
42	42	1	0	0	0	1	1	0	0	0
43	43	1	0	0	1	0	1	0	0	0
44	44	1	0	0	0	1	0	1	0	0
45	45	1	0	0	0	1	1	0	0	0
46	46	1	0	0	0	1	1	0	0	0
47	47	1	0	0	0	1	1	0	0	0
48	48	1	0	0	0	1	1	0	0	0
49	49	1	0	0	1	0	0	1	0	0
50	50	1	0	0	0	1	1	0	0	0
51	1	0	1	0	1	0	0	1	0	0
52	2	0	1	0	1	0	1	0	0	0
53	3	0	1	0	0	1	1	0	0	0
54	4	0	1	0	0	1	1	0	0	0
55	5	0	1	0	0	1	1	0	0	0
56	6	0	1	0	0	1	1	0	0	0
57	7	0	1	0	0	1	1	0	0	0
58	8	0	1	0	1	0	1	0	0	0
59	9	0	1	0	0	1	1	0	0	0
60	10	0	1	0	0	1	0	1	0	0
61	11	0	1	0	0	1	1	0	0	0
62	12	0	1	0	0	1	1	0	0	0
63	13	0	1	0	1	0	1	0	0	0
64	14	0	1	0	1	0	0	0	1	0
65	15	0	1	0	1	0	1	0	0	0
66	16	0	1	0	1	0	0	1	0	0
67	17	0	1	0	1	0	0	1	0	0
68	18	0	1	0	1	0	0	1	0	0
69	19	0	1	0	1	0	0	1	0	0
70	20	0	1	0	0	1	0	1	0	0
71	21	0	1	0	1	0	1	0	0	0
72	22	0	1	0	1	0	1	0	0	0
73	23	0	1	0	1	0	0	1	0	0
74	24	0	1	0	1	0	0	1	0	0
75	25	0	1	0	1	0	0	1	0	0
76	26	0	1	0	1	0	1	0	0	0
77	27	0	1	0	0	1	1	0	0	0
78	28	0	1	0	1	0	1	0	0	0
79	29	0	1	0	1	0	0	0	0	1
80	30	0	1	0	0	1	0	0	0	1
81	31	0	1	0	1	0	0	0	1	0
82	32	0	1	0	1	0	1	0	0	0
83	33	0	1	0	0	1	1	0	0	0
84	34	0	1	0	1	0	0	1	0	0
85	35	0	1	0	1	0	0	0	0	1
86	36	0	1	0	0	1	0	1	0	0
87	37	0	1	0	1	0	0	0	1	0
88	38	0	1	0	1	0	0	1	0	0
89	39	0	1	0	0	1	0	1	0	0
90	40	0	1	0	0	1	1	0	0	0
91	41	0	1	0	0	1	1	0	0	0
92	42	0	1	0	0	1	1	0	0	0
93	43	0	1	0	1	0	1	0	0	0
94	44	0	1	0	0	1	0	1	0	0
95	45	0	1	0	0	1	1	0	0	0
96	46	0	1	0	0	1	1	0	0	0
97	47	0	1	0	0	1	1	0	0	0
98	48	0	1	0	0	1	1	0	0	0
99	49	0	1	0	1	0	0	1	0	0
100	50	0	1	0	0	1	1	0	0	0
101	1	0	0	1	1	0	0	1	0	0
102	2	0	0	1	1	0	1	0	0	0
103	3	0	0	1	0	1	1	0	0	0
104	4	0	0	1	0	1	1	0	0	0
105	5	0	0	1	0	1	1	0	0	0
106	6	0	0	1	0	1	1	0	0	0
107	7	0	0	1	0	1	1	0	0	0
108	8	0	0	1	1	0	1	0	0	0
109	9	0	0	1	0	1	1	0	0	0
110	10	0	0	1	0	1	0	1	0	0
111	11	0	0	1	0	1	1	0	0	0
112	12	0	0	1	0	1	1	0	0	0
113	13	0	0	1	1	0	1	0	0	0
114	14	0	0	1	1	0	0	0	1	0
115	15	0	0	1	1	0	1	0	0	0
116	16	0	0	1	1	0	0	1	0	0
117	17	0	0	1	1	0	0	1	0	0
118	18	0	0	1	1	0	0	1	0	0
119	19	0	0	1	1	0	0	1	0	0
120	20	0	0	1	0	1	0	1	0	0
121	21	0	0	1	1	0	1	0	0	0
122	22	0	0	1	1	0	1	0	0	0
123	23	0	0	1	1	0	0	1	0	0
124	24	0	0	1	1	0	0	1	0	0
125	25	0	0	1	1	0	0	1	0	0
126	26	0	0	1	1	0	1	0	0	0
127	27	0	0	1	0	1	1	0	0	0
128	28	0	0	1	1	0	1	0	0	0
129	29	0	0	1	1	0	0	0	0	1
130	30	0	0	1	0	1	0	0	0	1
131	31	0	0	1	1	0	0	0	1	0
132	32	0	0	1	1	0	1	0	0	0
133	33	0	0	1	0	1	1	0	0	0
134	34	0	0	1	1	0	0	1	0	0
135	35	0	0	1	1	0	0	0	0	1
136	36	0	0	1	0	1	0	1	0	0
137	37	0	0	1	1	0	0	0	1	0
138	38	0	0	1	1	0	0	1	0	0
139	39	0	0	1	0	1	0	1	0	0
140	40	0	0	1	0	1	1	0	0	0
141	41	0	0	1	0	1	1	0	0	0
142	42	0	0	1	0	1	1	0	0	0
143	43	0	0	1	1	0	1	0	0	0
144	44	0	0	1	0	1	0	1	0	0
145	45	0	0	1	0	1	1	0	0	0
146	46	0	0	1	0	1	1	0	0	0
147	47	0	0	1	0	1	1	0	0	0
148	48	0	0	1	0	1	1	0	0	0
149	49	0	0	1	1	0	0	1	0	0
150	50	0	0	1	0	1	1	0	0	0

## Sheet: 1)SPE
	AnyAcc	DiaDor	Dipsp	CluPal	CluBre	LepMin	ManAcaj	MicOpa	NerMon	NucUmb	PhiDis	Phisp	PlaTin	PseEnc	SalZeb	SteBip	Scosp	TegSil	Tetsp	Thesp	ZilDia
1	0	0	0	0	0	0	0	0	0	0	0	0	0	0	0	0	0	0	0	0	0
2	5	0	0	2	0	0	0	0	0	0	0	2	0	0	0	0	0	0	0	0	0
3	6	0	0	1	0	0	0	0	0	0	0	2	1	0	0	0	0	0	0	0	0
4	0	0	0	0	0	0	0	0	0	0	0	0	0	0	0	0	0	0	0	0	0
5	2	0	0	3	0	0	0	0	0	0	0	0	1	0	0	0	0	0	0	0	0
6	6	0	0	0	0	0	0	0	0	0	0	0	0	0	0	0	0	0	0	0	0
7	4	0	0	7	0	0	0	0	0	0	0	1	0	0	0	5	0	0	0	0	0
8	0	0	0	1	0	0	0	0	0	0	0	0	0	0	0	2	0	0	0	0	0
9	2	0	0	3	0	0	0	0	0	1	0	0	0	0	0	14	1	0	1	0	0
10	2	0	0	1	0	0	0	0	0	0	0	0	0	0	0	3	0	0	0	0	0
11	2	0	0	4	0	0	0	0	0	0	0	1	0	0	0	2	0	0	0	0	0
12	8	0	0	2	0	0	0	0	0	0	0	1	0	0	0	1	1	0	0	0	0
13	3	0	0	0	0	0	0	0	0	0	0	1	0	0	0	1	0	0	0	0	0
14	5	0	0	1	0	0	0	0	1	0	0	0	1	0	0	0	0	0	0	0	0
15	2	0	0	1	0	0	0	0	0	0	0	0	0	0	0	0	0	0	0	0	0
16	4	0	0	0	0	0	0	0	0	0	0	1	2	0	0	1	0	0	0	0	0
17	1	0	0	0	0	0	0	0	0	0	0	0	0	0	0	0	0	0	0	0	0
18	2	0	0	6	0	0	0	0	0	0	0	0	0	0	0	0	1	0	0	0	0
19	4	0	0	18	0	0	0	0	0	0	0	1	8	0	0	0	7	0	0	0	0
20	2	0	0	0	0	0	0	0	0	0	0	0	0	0	0	0	0	0	0	0	0
21	0	0	0	0	0	0	0	0	0	0	0	3	0	0	0	0	0	0	0	0	0
22	0	0	0	2	0	0	0	0	0	0	0	0	2	0	0	0	0	0	0	0	0
23	0	0	0	2	0	0	0	0	1	0	0	0	1	0	0	0	0	0	0	0	0
24	0	0	0	3	0	0	0	0	0	0	0	0	1	0	0	0	0	0	0	0	0
25	2	0	0	9	0	0	0	0	0	0	0	0	0	0	0	0	0	0	0	0	0
26	3	0	0	2	0	1	0	0	2	0	0	1	0	0	0	1	1	0	0	0	0
27	1	0	0	4	0	0	0	0	0	0	0	2	0	0	0	9	0	0	0	0	0
28	5	0	0	0	0	0	0	0	0	0	0	0	0	0	0	0	0	0	0	0	0
29	6	1	0	6	0	0	0	0	0	0	0	0	0	0	0	0	3	0	0	0	0
30	1	0	0	0	0	0	0	0	0	0	0	0	0	0	0	0	0	0	0	0	0
31	1	0	0	0	0	0	0	0	0	0	0	0	0	0	0	1	0	0	0	0	0
32	0	0	0	6	0	0	0	0	0	0	0	0	1	0	0	0	0	0	0	0	0
33	0	0	0	0	0	0	0	0	0	0	0	1	0	0	0	0	0	0	0	0	0
34	4	0	0	6	0	0	0	0	0	0	0	0	4	0	0	0	0	0	0	0	0
35	0	0	0	3	0	0	0	0	0	0	0	2	0	0	0	0	0	0	0	0	0
36	3	0	0	3	0	0	0	0	1	0	0	0	0	0	0	0	1	0	0	0	0
37	2	0	0	1	0	0	0	0	0	0	0	0	0	0	0	2	1	0	0	0	0
38	1	0	0	2	0	0	0	0	0	0	0	1	1	0	0	0	0	0	0	0	0
39	0	0	0	0	0	0	0	0	0	0	0	0	0	0	0	0	0	0	0	0	0
40	1	0	0	1	0	0	0	0	0	0	0	0	0	0	0	0	0	0	0	0	0
41	1	0	0	0	0	0	0	0	0	0	0	0	0	0	0	0	0	0	0	0	0
42	0	0	0	3	0	0	0	0	0	0	0	1	1	0	0	0	0	0	0	0	0
43	4	0	0	1	0	0	0	0	0	0	0	0	0	0	0	2	2	0	0	0	0
44	1	0	0	5	0	0	0	0	0	0	0	0	0	0	0	8	1	0	0	0	0
45	2	0	0	0	0	0	0	0	0	0	0	0	0	0	0	1	0	0	0	0	0
46	3	0	0	14	0	0	0	0	2	0	0	0	1	0	0	0	1	0	0	0	0
47	2	0	0	1	0	0	0	0	0	0	0	0	0	0	0	2	0	0	0	0	0
48	0	0	0	7	0	0	0	0	0	0	0	0	2	0	0	0	0	0	0	0	0
49	14	0	0	2	0	0	0	0	0	0	0	0	0	0	0	0	0	0	0	0	0
50	1	0	0	0	0	0	0	0	0	0	0	0	0	0	0	1	0	0	0	0	0
51	1	0	0	2	0	0	0	0	0	0	0	0	0	0	0	1	0	0	0	0	0
52	0	1	0	6	0	0	0	0	0	0	0	1	4	0	0	2	0	0	0	0	0
53	1	0	0	1	0	2	0	0	0	0	0	0	1	0	0	0	0	0	0	0	0
54	0	0	0	2	0	0	0	0	0	0	0	1	0	0	0	0	0	0	0	0	0
55	0	0	0	3	1	0	0	0	0	0	0	0	0	0	1	1	0	0	0	0	0
56	0	0	0	1	0	0	0	0	0	0	0	1	2	0	0	2	0	0	0	0	0
57	5	0	0	0	0	0	0	0	0	0	0	0	0	0	0	0	0	0	0	0	0
58	0	0	0	0	0	0	0	0	0	0	0	0	0	0	0	0	0	0	0	0	0
59	0	0	0	1	0	0	0	0	0	0	0	1	4	0	0	4	1	0	0	0	0
60	0	0	0	1	1	0	0	0	0	0	0	2	0	0	0	0	0	0	0	0	0
61	0	0	0	1	0	0	0	0	0	0	0	0	0	0	0	0	0	0	0	0	0
62	0	0	0	1	1	0	0	1	0	0	0	0	0	0	1	0	0	0	0	0	0
63	1	0	0	4	0	0	0	0	0	0	0	4	1	0	0	4	1	0	0	0	0
64	0	0	0	2	0	0	0	0	0	0	0	0	0	0	0	0	0	0	0	0	0
65	0	0	0	0	0	0	0	0	0	0	0	0	0	0	0	0	0	0	0	0	0
66	0	0	0	0	0	0	0	0	0	0	0	0	0	0	0	0	0	0	0	0	0
67	0	0	0	0	0	0	0	0	0	0	0	1	0	0	0	0	0	0	0	0	0
68	0	0	0	1	0	0	0	0	0	0	0	0	0	1	0	0	1	0	0	0	0
69	0	0	0	2	0	0	0	0	0	0	0	0	0	0	0	0	0	0	0	0	0
70	2	0	0	0	2	0	0	0	0	0	0	0	0	0	0	1	0	0	0	0	0
71	0	0	0	0	1	0	0	0	0	0	0	0	0	0	0	0	0	0	0	0	0
72	1	0	0	5	1	0	0	0	0	0	0	0	0	0	0	0	0	0	0	0	0
73	0	0	0	0	0	0	0	0	0	1	0	0	0	0	0	0	0	0	0	0	0
74	0	0	0	0	0	0	0	0	0	0	0	0	0	0	0	0	0	0	0	0	0
75	0	0	0	2	4	0	0	0	0	0	0	1	1	0	1	0	0	0	0	0	0
76	1	0	0	0	0	0	0	0	0	0	0	1	0	0	0	0	0	0	0	0	0
77	0	0	0	1	0	0	0	0	0	0	0	0	0	0	0	1	0	0	0	0	0
78	0	0	0	1	0	0	0	0	0	0	0	0	0	0	0	0	0	0	0	0	0
79	0	0	0	0	0	0	0	0	0	0	0	0	0	0	0	0	0	0	0	0	0
80	0	0	0	0	0	0	0	0	0	0	0	0	0	0	0	2	0	0	0	0	0
81	0	0	0	0	0	0	0	0	0	0	0	0	0	0	0	0	0	0	0	0	0
82	0	0	0	0	0	0	0	0	1	0	0	0	0	0	0	0	0	0	0	0	0
83	1	0	0	2	0	0	0	0	0	0	0	0	0	0	0	0	0	0	0	0	0
84	0	0	0	0	0	0	0	0	0	0	0	0	1	0	0	5	0	0	0	0	0
85	0	0	0	1	0	0	0	0	0	0	0	0	0	0	0	3	0	0	0	0	0
86	0	0	0	1	0	0	0	0	0	0	0	0	0	0	0	0	0	0	0	0	0
87	0	0	0	3	0	0	0	0	0	0	0	0	0	0	0	0	0	0	0	0	0
88	0	0	0	0	0	0	0	0	0	0	0	0	0	0	0	2	1	0	0	0	0
89	0	0	0	0	0	0	0	0	0	0	0	0	0	0	0	2	0	0	0	0	0
90	0	0	0	0	0	0	0	0	0	0	0	0	0	0	0	0	0	0	0	0	0
91	1	0	0	13	0	0	0	0	0	0	0	0	0	0	0	0	0	0	0	0	0
92	1	0	0	2	0	0	0	0	0	0	0	2	1	0	0	2	0	0	0	0	0
93	0	0	0	3	0	0	0	0	0	0	0	0	0	0	0	0	0	0	0	0	0
94	1	0	0	1	0	0	0	0	0	0	0	0	0	0	0	0	0	0	0	0	0
95	0	0	0	0	0	0	0	0	0	0	0	0	0	0	0	0	0	0	0	0	0
96	0	0	0	0	0	0	0	0	0	0	0	0	0	0	0	0	0	0	0	0	0
97	2	0	0	0	0	0	0	0	0	0	0	1	0	0	0	0	0	0	0	0	0
98	0	0	0	0	0	0	0	0	0	0	0	0	0	0	0	0	0	0	0	0	0
99	0	0	0	1	0	0	0	0	0	1	0	0	0	0	0	0	0	0	0	0	0
100	3	0	0	1	0	0	0	0	0	0	0	0	1	0	0	1	0	0	0	0	0
101	10	0	0	8	0	0	0	0	0	0	0	0	0	0	0	7	0	0	0	0	0
102	3	0	0	0	0	0	0	0	0	0	0	0	0	0	0	0	0	0	0	0	0
103	1	0	0	7	0	0	0	0	0	0	0	2	4	0	0	0	0	0	0	0	0
104	0	0	0	5	3	0	0	0	0	0	0	0	0	0	0	2	0	0	0	1	0
105	0	0	0	20	1	0	0	0	0	0	0	2	1	0	0	1	0	0	0	1	0
106	2	0	0	2	2	0	0	0	0	0	0	0	0	0	0	0	0	0	0	1	0
107	1	0	0	1	0	0	0	0	0	0	0	0	0	0	0	0	0	0	0	0	0
108	5	0	0	26	0	0	0	0	0	0	0	0	0	0	0	0	0	0	0	0	0
109	3	0	0	5	0	0	0	0	0	0	0	0	1	0	0	0	0	0	0	0	0
110	1	0	0	1	0	0	0	0	0	0	0	0	0	0	0	0	0	0	0	0	0
111	4	1	0	43	0	0	0	0	1	0	0	1	5	0	0	0	0	0	0	0	0
112	3	0	0	11	1	0	0	0	0	0	0	2	1	0	0	2	0	0	0	0	0
113	9	0	0	8	0	0	0	0	0	0	0	0	0	0	0	1	0	0	0	0	0
114	5	0	0	19	0	0	0	0	0	0	0	0	0	0	0	5	0	0	0	0	0
115	2	0	0	8	0	0	0	0	0	0	0	0	0	0	0	5	2	0	0	0	0
116	0	0	0	0	0	0	0	0	0	0	0	0	0	0	0	1	1	0	0	0	0
117	13	0	0	67	0	0	0	0	0	1	0	1	3	0	0	3	0	0	0	0	0
118	1	0	0	13	0	0	0	0	0	0	0	1	0	0	0	0	1	0	0	0	0
119	9	0	0	12	0	0	0	0	1	0	0	0	0	0	0	0	0	0	0	0	0
120	1	0	0	2	0	0	0	0	0	0	0	0	0	0	0	4	3	0	0	0	0
121	2	0	0	16	0	0	0	0	0	0	0	0	0	0	0	0	9	0	0	0	0
122	7	0	0	18	0	0	0	0	1	0	0	0	0	0	0	1	0	0	0	0	0
123	7	0	0	23	0	0	0	0	0	1	0	0	1	0	0	2	0	0	0	0	0
124	4	0	0	4	0	0	0	0	0	0	0	0	0	0	0	1	0	0	0	0	0
125	2	0	0	1	0	0	0	0	0	0	0	0	0	0	0	10	1	0	0	0	0
126	2	0	0	4	0	0	0	0	0	0	0	0	0	0	0	10	0	0	0	0	0
127	1	0	0	9	0	0	0	0	0	0	0	0	0	0	0	0	2	0	0	0	0
128	8	0	0	26	0	0	0	0	0	0	0	0	0	0	0	12	0	0	0	0	0
129	1	0	0	3	0	0	0	0	3	0	0	0	0	0	0	4	1	0	0	0	0
130	2	0	0	4	0	0	0	0	0	0	0	0	0	0	0	7	0	0	0	0	0
131	6	0	0	8	0	0	0	0	1	1	0	0	0	0	0	16	1	0	0	0	0
132	5	0	0	17	0	0	0	0	0	1	0	0	0	0	0	6	0	0	0	0	0
133	0	0	0	2	0	0	0	0	0	0	0	0	0	0	0	1	1	0	0	0	0
134	2	0	0	24	0	0	0	0	0	0	0	0	2	0	0	6	0	0	0	0	0
135	14	0	0	8	0	0	0	0	0	1	0	0	0	0	0	7	0	0	0	0	0
136	7	0	0	3	0	0	0	0	0	0	0	0	0	0	0	2	0	0	0	0	0
137	9	0	0	6	0	0	0	0	0	0	0	0	0	0	0	9	0	0	0	0	0
138	0	0	0	7	0	0	0	0	0	0	0	0	0	0	0	18	1	0	0	0	0
139	0	0	0	20	3	0	0	0	0	0	0	0	1	0	0	3	0	0	0	0	0
140	0	0	0	3	0	0	0	0	0	0	0	1	1	0	0	3	0	0	0	0	0
141	1	0	0	0	0	0	0	0	0	0	0	0	0	0	0	0	0	0	0	0	0
142	1	0	0	0	0	0	0	0	0	0	0	0	0	0	0	0	0	0	0	0	0
143	0	1	0	0	0	0	0	0	0	0	0	0	0	0	0	1	0	0	0	0	0
144	2	0	0	3	0	0	0	0	0	0	0	2	0	0	0	0	0	0	0	0	0
145	0	0	0	13	6	0	0	0	0	0	0	0	0	0	0	5	2	1	0	0	0
146	0	1	0	7	1	0	0	0	0	0	0	2	0	0	0	4	2	0	0	0	0
147	0	0	0	0	1	0	0	0	0	0	0	0	0	0	0	2	0	0	0	0	0
148	2	0	0	4	1	0	0	0	0	0	0	0	0	0	0	4	0	0	0	0	0
149	2	0	0	4	0	0	0	0	0	0	0	0	0	0	0	0	2	0	0	0	0
150	0	0	0	0	0	0	0	0	0	0	0	0	0	0	0	0	0	0	0	0	0

## Sheet: 2)ENV
	nest-box	date	tmin out	tmax out	tmean out	tmin inside	tmax inside	tmean inside
1	1	2015-12-19	0	0	0	0	0	0
2	2	2015-12-19	0	0	0	0	0	0
3	3	2015-12-19	0	0	0	0	0	0
4	4	2015-12-19	0	0	0	0	0	0
5	5	2015-12-19	0	0	0	0	0	0
6	6	2015-12-19	0	0	0	0	0	0
7	7	2015-12-19	0	0	0	0	0	0
8	8	2015-12-19	0	0	0	0	0	0
9	9	2015-12-19	0	0	0	0	0	0
10	10	2015-12-19	0	0	0	0	0	0
11	11	2015-12-19	0	0	0	0	0	0
12	12	2015-12-19	0	0	0	0	0	0
13	13	2015-12-19	0	0	0	0	0	0
14	14	2015-12-19	0	0	0	0	0	0
15	15	2015-12-19	0	0	0	0	0	0
16	16	2015-12-19	0	0	0	0	0	0
17	17	2015-12-19	0	0	0	0	0	0
18	18	2015-12-19	0	0	0	0	0	0
19	19	2015-12-19	0	0	0	0	0	0
20	20	2015-12-19	0	0	0	0	0	0
21	21	2015-12-19	0	0	0	0	0	0
22	22	2015-12-19	0	0	0	0	0	0
23	23	2015-12-19	0	0	0	0	0	0
24	24	2015-12-19	0	0	0	0	0	0
25	25	2015-12-19	0	0	0	0	0	0
26	26	2015-12-19	0	0	0	0	0	0
27	27	2015-12-19	0	0	0	0	0	0
28	28	2015-12-19	0	0	0	0	0	0
29	29	2015-12-19	0	0	0	0	0	0
30	30	2015-12-19	0	0	0	0	0	0
31	31	2015-12-19	0	0	0	0	0	0
32	32	2015-12-19	0	0	0	0	0	0
33	33	2015-12-19	0	0	0	0	0	0
34	34	2015-12-19	0	0	0	0	0	0
35	35	2015-12-19	0	0	0	0	0	0
36	36	2015-12-19	0	0	0	0	0	0
37	37	2015-12-19	0	0	0	0	0	0
38	38	2015-12-19	0	0	0	0	0	0
39	39	2015-12-19	0	0	0	0	0	0
40	40	2015-12-19	0	0	0	0	0	0
41	41	2015-12-19	0	0	0	0	0	0
42	42	2015-12-19	0	0	0	0	0	0
43	43	2015-12-19	0	0	0	0	0	0
44	44	2015-12-19	0	0	0	0	0	0
45	45	2015-12-19	0	0	0	0	0	0
46	46	2015-12-19	0	0	0	0	0	0
47	47	2015-12-19	0	0	0	0	0	0
48	48	2015-12-19	0	0	0	0	0	0
49	49	2015-12-19	0	0	0	0	0	0
50	50	2015-12-19	0	0	0	0	0	0
51	1	2016-01-07	-10	5.5	1.9	-10	7	2.2
52	2	2016-01-07	-10	5.5	1.9	-10	7	2.2
53	3	2016-01-07	-10	5.5	1.9	-10	7	2.2
54	4	2016-01-07	-10	5.5	1.9	-10	7	2.2
55	5	2016-01-07	-10	5.5	1.9	-10	7	2.2
56	6	2016-01-07	-10	5.5	1.9	-10	7	2.2
57	7	2016-01-07	-10	5.5	1.9	-10	7	2.2
58	8	2016-01-07	-10	5.5	1.9	-10	7	2.2
59	9	2016-01-07	-10	5.5	1.9	-10	7	2.2
60	10	2016-01-07	-10	5.5	1.9	-10	7	2.2
61	11	2016-01-07	-10	5.5	1.9	-10	7	2.2																													-2.25
62	12	2016-01-07	-10	5.5	1.9	-10	7	2.2
63	13	2016-01-07	-10	5.5	1.9	-10	7	2.2
64	14	2016-01-07	-10	5.5	1.9	-10	7	2.2
65	15	2016-01-07	-10	5.5	1.9	-10	7	2.2
66	16	2016-01-07	-10	5.5	1.9	-10	7	2.2
67	17	2016-01-07	-10	5.5	1.9	-10	7	2.2
68	18	2016-01-07	-10	5.5	1.9	-10	7	2.2
69	19	2016-01-07	-10	5.5	1.9	-10	7	2.2
70	20	2016-01-07	-10	5.5	1.9	-10	7	2.2
71	21	2016-01-07	-10	5.5	1.9	-10	7	2.2
72	22	2016-01-07	-10	5.5	1.9	-10	7	2.2
73	23	2016-01-07	-10	5.5	1.9	-10	7	2.2
74	24	2016-01-07	-10	5.5	1.9	-10	7	2.2
75	25	2016-01-07	-10	5.5	1.9	-10	7	2.2
76	26	2016-01-07	-10	5.5	1.9	-10	7	2.2
77	27	2016-01-07	-10	5.5	1.9	-10	7	2.2
78	28	2016-01-07	-10	5.5	1.9	-10	7	2.2
79	29	2016-01-07	-10	5.5	1.9	-10	7	2.2
80	30	2016-01-07	-10	5.5	1.9	-10	7	2.2
81	31	2016-01-07	-10	5.5	1.9	-10	7	2.2
82	32	2016-01-07	-10	5.5	1.9	-10	7	2.2
83	33	2016-01-07	-10	5.5	1.9	-10	7	2.2
84	34	2016-01-07	-10	5.5	1.9	-10	7	2.2
85	35	2016-01-07	-10	5.5	1.9	-10	7	2.2
86	36	2016-01-07	-10	5.5	1.9	-10	7	2.2
87	37	2016-01-07	-10	5.5	1.9	-10	7	2.2
88	38	2016-01-07	-10	5.5	1.9	-10	7	2.2
89	39	2016-01-07	-10	5.5	1.9	-10	7	2.2
90	40	2016-01-07	-10	5.5	1.9	-10	7	2.2
91	41	2016-01-07	-10	5.5	1.9	-10	7	2.2
92	42	2016-01-07	-10	5.5	1.9	-10	7	2.2
93	43	2016-01-07	-10	5.5	1.9	-10	7	2.2
94	44	2016-01-07	-10	5.5	1.9	-10	7	2.2
95	45	2016-01-07	-10	5.5	1.9	-10	7	2.2
96	46	2016-01-07	-10	5.5	1.9	-10	7	2.2
97	47	2016-01-07	-10	5.5	1.9	-10	7	2.2
98	48	2016-01-07	-10	5.5	1.9	-10	7	2.2
99	49	2016-01-07	-10	5.5	1.9	-10	7	2.2
100	50	2016-01-07	-10	5.5	1.9	-10	7	2.2
101	1	2016-01-22	-8	6.5	-1.4	-7.5	7	-1.3
102	2	2016-01-22	-8	6.5	-1.4	-7.5	7	-1.3
103	3	2016-01-22	-8	6.5	-1.4	-7.5	7	-1.3
104	4	2016-01-22	-8	6.5	-1.4	-7.5	7	-1.3
105	5	2016-01-22	-8	6.5	-1.4	-7.5	7	-1.3
106	6	2016-01-22	-8	6.5	-1.4	-7.5	7	-1.3
107	7	2016-01-22	-8	6.5	-1.4	-7.5	7	-1.3
108	8	2016-01-22	-8	6.5	-1.4	-7.5	7	-1.3
109	9	2016-01-22	-8	6.5	-1.4	-7.5	7	-1.3
110	10	2016-01-22	-8	6.5	-1.4	-7.5	7	-1.3
111	11	2016-01-22	-8	6.5	-1.4	-7.5	7	-1.3
112	12	2016-01-22	-8	6.5	-1.4	-7.5	7	-1.3
113	13	2016-01-22	-8	6.5	-1.4	-7.5	7	-1.3
114	14	2016-01-22	-8	6.5	-1.4	-7.5	7	-1.3
115	15	2016-01-22	-8	6.5	-1.4	-7.5	7	-1.3
116	16	2016-01-22	-8	6.5	-1.4	-7.5	7	-1.3
117	17	2016-01-22	-8	6.5	-1.4	-7.5	7	-1.3
118	18	2016-01-22	-8	6.5	-1.4	-7.5	7	-1.3
119	19	2016-01-22	-8	6.5	-1.4	-7.5	7	-1.3
120	20	2016-01-22	-8	6.5	-1.4	-7.5	7	-1.3
121	21	2016-01-22	-8	6.5	-1.4	-7.5	7	-1.3
122	22	2016-01-22	-8	6.5	-1.4	-7.5	7	-1.3
123	23	2016-01-22	-8	6.5	-1.4	-7.5	7	-1.3
124	24	2016-01-22	-8	6.5	-1.4	-7.5	7	-1.3
125	25	2016-01-22	-8	6.5	-1.4	-7.5	7	-1.3
126	26	2016-01-22	-8	6.5	-1.4	-7.5	7	-1.3
127	27	2016-01-22	-8	6.5	-1.4	-7.5	7	-1.3
128	28	2016-01-22	-8	6.5	-1.4	-7.5	7	-1.3
129	29	2016-01-22	-8	6.5	-1.4	-7.5	7	-1.3
130	30	2016-01-22	-8	6.5	-1.4	-7.5	7	-1.3
131	31	2016-01-22	-8	6.5	-1.4	-7.5	7	-1.3
132	32	2016-01-22	-8	6.5	-1.4	-7.5	7	-1.3
133	33	2016-01-22	-8	6.5	-1.4	-7.5	7	-1.3
134	34	2016-01-22	-8	6.5	-1.4	-7.5	7	-1.3
135	35	2016-01-22	-8	6.5	-1.4	-7.5	7	-1.3
136	36	2016-01-22	-8	6.5	-1.4	-7.5	7	-1.3
137	37	2016-01-22	-8	6.5	-1.4	-7.5	7	-1.3
138	38	2016-01-22	-8	6.5	-1.4	-7.5	7	-1.3
139	39	2016-01-22	-8	6.5	-1.4	-7.5	7	-1.3
140	40	2016-01-22	-8	6.5	-1.4	-7.5	7	-1.3
141	41	2016-01-22	-8	6.5	-1.4	-7.5	7	-1.3
142	42	2016-01-22	-8	6.5	-1.4	-7.5	7	-1.3
143	43	2016-01-22	-8	6.5	-1.4	-7.5	7	-1.3
144	44	2016-01-22	-8	6.5	-1.4	-7.5	7	-1.3
145	45	2016-01-22	-8	6.5	-1.4	-7.5	7	-1.3
146	46	2016-01-22	-8	6.5	-1.4	-7.5	7	-1.3
147	47	2016-01-22	-8	6.5	-1.4	-7.5	7	-1.3
148	48	2016-01-22	-8	6.5	-1.4	-7.5	7	-1.3
149	49	2016-01-22	-8	6.5	-1.4	-7.5	7	-1.3
150	50	2016-01-22	-8	6.5	-1.4	-7.5	7	-1.3
151	1	2016-02-04	-13.5	10	2.8	-13.5	9.5	2.9
152	2	2016-02-04	-13.5	10	2.8	-13.5	9.5	2.9
153	3	2016-02-04	-13.5	10	2.8	-13.5	9.5	2.9
154	4	2016-02-04	-13.5	10	2.8	-13.5	9.5	2.9
155	5	2016-02-04	-13.5	10	2.8	-13.5	9.5	2.9
156	6	2016-02-04	-13.5	10	2.8	-13.5	9.5	2.9
157	7	2016-02-04	-13.5	10	2.8	-13.5	9.5	2.9
158	8	2016-02-04	-13.5	10	2.8	-13.5	9.5	2.9
159	9	2016-02-04	-13.5	10	2.8	-13.5	9.5	2.9
160	10	2016-02-04	-13.5	10	2.8	-13.5	9.5	2.9
161	11	2016-02-04	-13.5	10	2.8	-13.5	9.5	2.9
162	12	2016-02-04	-13.5	10	2.8	-13.5	9.5	2.9
163	13	2016-02-04	-13.5	10	2.8	-13.5	9.5	2.9
164	14	2016-02-04	-13.5	10	2.8	-13.5	9.5	2.9
165	15	2016-02-04	-13.5	10	2.8	-13.5	9.5	2.9
166	16	2016-02-04	-13.5	10	2.8	-13.5	9.5	2.9
167	17	2016-02-04	-13.5	10	2.8	-13.5	9.5	2.9
168	18	2016-02-04	-13.5	10	2.8	-13.5	9.5	2.9
169	19	2016-02-04	-13.5	10	2.8	-13.5	9.5	2.9
170	20	2016-02-04	-13.5	10	2.8	-13.5	9.5	2.9
171	21	2016-02-04	-13.5	10	2.8	-13.5	9.5	2.9
172	22	2016-02-04	-13.5	10	2.8	-13.5	9.5	2.9
173	23	2016-02-04	-13.5	10	2.8	-13.5	9.5	2.9
174	24	2016-02-04	-13.5	10	2.8	-13.5	9.5	2.9
175	25	2016-02-04	-13.5	10	2.8	-13.5	9.5	2.9
176	26	2016-02-04	-13.5	10	2.8	-13.5	9.5	2.9
177	27	2016-02-04	-13.5	10	2.8	-13.5	9.5	2.9
178	28	2016-02-04	-13.5	10	2.8	-13.5	9.5	2.9
179	29	2016-02-04	-13.5	10	2.8	-13.5	9.5	2.9
180	30	2016-02-04	-13.5	10	2.8	-13.5	9.5	2.9
181	31	2016-02-04	-13.5	10	2.8	-13.5	9.5	2.9
182	32	2016-02-04	-13.5	10	2.8	-13.5	9.5	2.9
183	33	2016-02-04	-13.5	10	2.8	-13.5	9.5	2.9
184	34	2016-02-04	-13.5	10	2.8	-13.5	9.5	2.9
185	35	2016-02-04	-13.5	10	2.8	-13.5	9.5	2.9
186	36	2016-02-04	-13.5	10	2.8	-13.5	9.5	2.9
187	37	2016-02-04	-13.5	10	2.8	-13.5	9.5	2.9
188	38	2016-02-04	-13.5	10	2.8	-13.5	9.5	2.9
189	39	2016-02-04	-13.5	10	2.8	-13.5	9.5	2.9
190	40	2016-02-04	-13.5	10	2.8	-13.5	9.5	2.9
191	41	2016-02-04	-13.5	10	2.8	-13.5	9.5	2.9
192	42	2016-02-04	-13.5	10	2.8	-13.5	9.5	2.9
193	43	2016-02-04	-13.5	10	2.8	-13.5	9.5	2.9
194	44	2016-02-04	-13.5	10	2.8	-13.5	9.5	2.9
195	45	2016-02-04	-13.5	10	2.8	-13.5	9.5	2.9
196	46	2016-02-04	-13.5	10	2.8	-13.5	9.5	2.9
197	47	2016-02-04	-13.5	10	2.8	-13.5	9.5	2.9
198	48	2016-02-04	-13.5	10	2.8	-13.5	9.5	2.9
199	49	2016-02-04	-13.5	10	2.8	-13.5	9.5	2.9
200	50	2016-02-04	-13.5	10	2.8	-13.5	9.5	2.9
201	1	2016-02-18	-0.5	9.5	4.2	0	9.5	4.4
202	2	2016-02-18	-0.5	9.5	4.2	0	9.5	4.4
203	3	2016-02-18	-0.5	9.5	4.2	0	9.5	4.4
204	4	2016-02-18	-0.5	9.5	4.2	0	9.5	4.4
205	5	2016-02-18	-0.5	9.5	4.2	0	9.5	4.4
206	6	2016-02-18	-0.5	9.5	4.2	0	9.5	4.4
207	7	2016-02-18	-0.5	9.5	4.2	0	9.5	4.4
208	8	2016-02-18	-0.5	9.5	4.2	0	9.5	4.4
209	9	2016-02-18	-0.5	9.5	4.2	0	9.5	4.4
210	10	2016-02-18	-0.5	9.5	4.2	0	9.5	4.4
211	11	2016-02-18	-0.5	9.5	4.2	0	9.5	4.4
212	12	2016-02-18	-0.5	9.5	4.2	0	9.5	4.4
213	13	2016-02-18	-0.5	9.5	4.2	0	9.5	4.4
214	14	2016-02-18	-0.5	9.5	4.2	0	9.5	4.4
215	15	2016-02-18	-0.5	9.5	4.2	0	9.5	4.4
216	16	2016-02-18	-0.5	9.5	4.2	0	9.5	4.4
217	17	2016-02-18	-0.5	9.5	4.2	0	9.5	4.4
218	18	2016-02-18	-0.5	9.5	4.2	0	9.5	4.4
219	19	2016-02-18	-0.5	9.5	4.2	0	9.5	4.4
220	20	2016-02-18	-0.5	9.5	4.2	0	9.5	4.4
221	21	2016-02-18	-0.5	9.5	4.2	0	9.5	4.4
222	22	2016-02-18	-0.5	9.5	4.2	0	9.5	4.4
223	23	2016-02-18	-0.5	9.5	4.2	0	9.5	4.4
224	24	2016-02-18	-0.5	9.5	4.2	0	9.5	4.4
225	25	2016-02-18	-0.5	9.5	4.2	0	9.5	4.4
226	26	2016-02-18	-0.5	9.5	4.2	0	9.5	4.4
227	27	2016-02-18	-0.5	9.5	4.2	0	9.5	4.4
228	28	2016-02-18	-0.5	9.5	4.2	0	9.5	4.4
229	29	2016-02-18	-0.5	9.5	4.2	0	9.5	4.4
230	30	2016-02-18	-0.5	9.5	4.2	0	9.5	4.4
231	31	2016-02-18	-0.5	9.5	4.2	0	9.5	4.4
232	32	2016-02-18	-0.5	9.5	4.2	0	9.5	4.4
233	33	2016-02-18	-0.5	9.5	4.2	0	9.5	4.4
234	34	2016-02-18	-0.5	9.5	4.2	0	9.5	4.4
235	35	2016-02-18	-0.5	9.5	4.2	0	9.5	4.4
236	36	2016-02-18	-0.5	9.5	4.2	0	9.5	4.4
237	37	2016-02-18	-0.5	9.5	4.2	0	9.5	4.4
238	38	2016-02-18	-0.5	9.5	4.2	0	9.5	4.4
239	39	2016-02-18	-0.5	9.5	4.2	0	9.5	4.4
240	40	2016-02-18	-0.5	9.5	4.2	0	9.5	4.4
241	41	2016-02-18	-0.5	9.5	4.2	0	9.5	4.4
242	42	2016-02-18	-0.5	9.5	4.2	0	9.5	4.4
243	43	2016-02-18	-0.5	9.5	4.2	0	9.5	4.4
244	44	2016-02-18	-0.5	9.5	4.2	0	9.5	4.4
245	45	2016-02-18	-0.5	9.5	4.2	0	9.5	4.4
246	46	2016-02-18	-0.5	9.5	4.2	0	9.5	4.4
247	47	2016-02-18	-0.5	9.5	4.2	0	9.5	4.4
248	48	2016-02-18	-0.5	9.5	4.2	0	9.5	4.4
249	49	2016-02-18	-0.5	9.5	4.2	0	9.5	4.4
250	50	2016-02-18	-0.5	9.5	4.2	0	9.5	4.4
251	1	2016-03-04	-0.5	11	4.4	-0.5	11.5	4.5
252	2	2016-03-04	-0.5	11	4.4	-0.5	11.5	4.5
253	3	2016-03-04	-0.5	11	4.4	-0.5	11.5	4.5
254	4	2016-03-04	-0.5	11	4.4	-0.5	11.5	4.5
255	5	2016-03-04	-0.5	11	4.4	-0.5	11.5	4.5
256	6	2016-03-04	-0.5	11	4.4	-0.5	11.5	4.5
257	7	2016-03-04	-0.5	11	4.4	-0.5	11.5	4.5
258	8	2016-03-04	-0.5	11	4.4	-0.5	11.5	4.5
259	9	2016-03-04	-0.5	11	4.4	-0.5	11.5	4.5
260	10	2016-03-04	-0.5	11	4.4	-0.5	11.5	4.5
261	11	2016-03-04	-0.5	11	4.4	-0.5	11.5	4.5
262	12	2016-03-04	-0.5	11	4.4	-0.5	11.5	4.5
263	13	2016-03-04	-0.5	11	4.4	-0.5	11.5	4.5
264	14	2016-03-04	-0.5	11	4.4	-0.5	11.5	4.5
265	15	2016-03-04	-0.5	11	4.4	-0.5	11.5	4.5
266	16	2016-03-04	-0.5	11	4.4	-0.5	11.5	4.5
267	17	2016-03-04	-0.5	11	4.4	-0.5	11.5	4.5
268	18	2016-03-04	-0.5	11	4.4	-0.5	11.5	4.5
269	19	2016-03-04	-0.5	11	4.4	-0.5	11.5	4.5
270	20	2016-03-04	-0.5	11	4.4	-0.5	11.5	4.5
271	21	2016-03-04	-0.5	11	4.4	-0.5	11.5	4.5
272	22	2016-03-04	-0.5	11	4.4	-0.5	11.5	4.5
273	23	2016-03-04	-0.5	11	4.4	-0.5	11.5	4.5
274	24	2016-03-04	-0.5	11	4.4	-0.5	11.5	4.5
275	25	2016-03-04	-0.5	11	4.4	-0.5	11.5	4.5
276	26	2016-03-04	-0.5	11	4.4	-0.5	11.5	4.5
277	27	2016-03-04	-0.5	11	4.4	-0.5	11.5	4.5
278	28	2016-03-04	-0.5	11	4.4	-0.5	11.5	4.5
279	29	2016-03-04	-0.5	11	4.4	-0.5	11.5	4.5
280	30	2016-03-04	-0.5	11	4.4	-0.5	11.5	4.5
281	31	2016-03-04	-0.5	11	4.4	-0.5	11.5	4.5
282	32	2016-03-04	-0.5	11	4.4	-0.5	11.5	4.5
283	33	2016-03-04	-0.5	11	4.4	-0.5	11.5	4.5
284	34	2016-03-04	-0.5	11	4.4	-0.5	11.5	4.5
285	35	2016-03-04	-0.5	11	4.4	-0.5	11.5	4.5
286	36	2016-03-04	-0.5	11	4.4	-0.5	11.5	4.5
287	37	2016-03-04	-0.5	11	4.4	-0.5	11.5	4.5
288	38	2016-03-04	-0.5	11	4.4	-0.5	11.5	4.5
289	39	2016-03-04	-0.5	11	4.4	-0.5	11.5	4.5
290	40	2016-03-04	-0.5	11	4.4	-0.5	11.5	4.5
291	41	2016-03-04	-0.5	11	4.4	-0.5	11.5	4.5
292	42	2016-03-04	-0.5	11	4.4	-0.5	11.5	4.5
293	43	2016-03-04	-0.5	11	4.4	-0.5	11.5	4.5
294	44	2016-03-04	-0.5	11	4.4	-0.5	11.5	4.5
295	45	2016-03-04	-0.5	11	4.4	-0.5	11.5	4.5
296	46	2016-03-04	-0.5	11	4.4	-0.5	11.5	4.5
297	47	2016-03-04	-0.5	11	4.4	-0.5	11.5	4.5
298	48	2016-03-04	-0.5	11	4.4	-0.5	11.5	4.5
299	49	2016-03-04	-0.5	11	4.4	-0.5	11.5	4.5
300	50	2016-03-04	-0.5	11	4.4	-0.5	11.5	4.5
301	1	2016-03-18	-1.5	12	4.2	-0.5	11.5	4.5
302	2	2016-03-18	-1.5	12	4.2	-0.5	11.5	4.5
303	3	2016-03-18	-1.5	12	4.2	-0.5	11.5	4.5
304	4	2016-03-18	-1.5	12	4.2	-0.5	11.5	4.5
305	5	2016-03-18	-1.5	12	4.2	-0.5	11.5	4.5
306	6	2016-03-18	-1.5	12	4.2	-0.5	11.5	4.5
307	7	2016-03-18	-1.5	12	4.2	-0.5	11.5	4.5
308	8	2016-03-18	-1.5	12	4.2	-0.5	11.5	4.5
309	9	2016-03-18	-1.5	12	4.2	-0.5	11.5	4.5
310	10	2016-03-18	-1.5	12	4.2	-0.5	11.5	4.5
311	11	2016-03-18	-1.5	12	4.2	-0.5	11.5	4.5
312	12	2016-03-18	-1.5	12	4.2	-0.5	11.5	4.5
313	13	2016-03-18	-1.5	12	4.2	-0.5	11.5	4.5
314	14	2016-03-18	-1.5	12	4.2	-0.5	11.5	4.5
315	15	2016-03-18	-1.5	12	4.2	-0.5	11.5	4.5
316	16	2016-03-18	-1.5	12	4.2	-0.5	11.5	4.5
317	17	2016-03-18	-1.5	12	4.2	-0.5	11.5	4.5
318	18	2016-03-18	-1.5	12	4.2	-0.5	11.5	4.5
319	19	2016-03-18	-1.5	12	4.2	-0.5	11.5	4.5
320	20	2016-03-18	-1.5	12	4.2	-0.5	11.5	4.5
321	21	2016-03-18	-1.5	12	4.2	-0.5	11.5	4.5
322	22	2016-03-18	-1.5	12	4.2	-0.5	11.5	4.5
323	23	2016-03-18	-1.5	12	4.2	-0.5	11.5	4.5
324	24	2016-03-18	-1.5	12	4.2	-0.5	11.5	4.5
325	25	2016-03-18	-1.5	12	4.2	-0.5	11.5	4.5
326	26	2016-03-18	-1.5	12	4.2	-0.5	11.5	4.5
327	27	2016-03-18	-1.5	12	4.2	-0.5	11.5	4.5
328	28	2016-03-18	-1.5	12	4.2	-0.5	11.5	4.5
329	29	2016-03-18	-1.5	12	4.2	-0.5	11.5	4.5
330	30	2016-03-18	-1.5	12	4.2	-0.5	11.5	4.5
331	31	2016-03-18	-1.5	12	4.2	-0.5	11.5	4.5
332	32	2016-03-18	-1.5	12	4.2	-0.5	11.5	4.5
333	33	2016-03-18	-1.5	12	4.2	-0.5	11.5	4.5
334	34	2016-03-18	-1.5	12	4.2	-0.5	11.5	4.5
335	35	2016-03-18	-1.5	12	4.2	-0.5	11.5	4.5
336	36	2016-03-18	-1.5	12	4.2	-0.5	11.5	4.5
337	37	2016-03-18	-1.5	12	4.2	-0.5	11.5	4.5
338	38	2016-03-18	-1.5	12	4.2	-0.5	11.5	4.5
339	39	2016-03-18	-1.5	12	4.2	-0.5	11.5	4.5
340	40	2016-03-18	-1.5	12	4.2	-0.5	11.5	4.5
341	41	2016-03-18	-1.5	12	4.2	-0.5	11.5	4.5
342	42	2016-03-18	-1.5	12	4.2	-0.5	11.5	4.5
343	43	2016-03-18	-1.5	12	4.2	-0.5	11.5	4.5
344	44	2016-03-18	-1.5	12	4.2	-0.5	11.5	4.5
345	45	2016-03-18	-1.5	12	4.2	-0.5	11.5	4.5
346	46	2016-03-18	-1.5	12	4.2	-0.5	11.5	4.5
347	47	2016-03-18	-1.5	12	4.2	-0.5	11.5	4.5
348	48	2016-03-18	-1.5	12	4.2	-0.5	11.5	4.5
349	49	2016-03-18	-1.5	12	4.2	-0.5	11.5	4.5
350	50	2016-03-18	-1.5	12	4.2	-0.5	11.5	4.5
351	1	2016-11-08	0	0	0	0	0	0
352	2	2016-11-08	0	0	0	0	0	0
353	3	2016-11-08	0	0	0	0	0	0
354	4	2016-11-08	0	0	0	0	0	0
355	5	2016-11-08	0	0	0	0	0	0
356	6	2016-11-08	0	0	0	0	0	0
357	7	2016-11-08	0	0	0	0	0	0
358	8	2016-11-08	0	0	0	0	0	0
359	9	2016-11-08	0	0	0	0	0	0
360	10	2016-11-08	0	0	0	0	0	0
361	11	2016-11-08	0	0	0	0	0	0
362	12	2016-11-08	0	0	0	0	0	0
363	13	2016-11-08	0	0	0	0	0	0
364	14	2016-11-08	0	0	0	0	0	0
365	15	2016-11-08	0	0	0	0	0	0
366	16	2016-11-08	0	0	0	0	0	0
367	17	2016-11-08	0	0	0	0	0	0
368	18	2016-11-08	0	0	0	0	0	0
369	19	2016-11-08	0	0	0	0	0	0
370	20	2016-11-08	0	0	0	0	0	0
371	21	2016-11-08	0	0	0	0	0	0
372	22	2016-11-08	0	0	0	0	0	0
373	23	2016-11-08	0	0	0	0	0	0
374	24	2016-11-08	0	0	0	0	0	0
375	25	2016-11-08	0	0	0	0	0	0
376	26	2016-11-08	0	0	0	0	0	0
377	27	2016-11-08	0	0	0	0	0	0
378	28	2016-11-08	0	0	0	0	0	0
379	29	2016-11-08	0	0	0	0	0	0
380	30	2016-11-08	0	0	0	0	0	0
381	31	2016-11-08	0	0	0	0	0	0
382	32	2016-11-08	0	0	0	0	0	0
383	33	2016-11-08	0	0	0	0	0	0
384	34	2016-11-08	0	0	0	0	0	0
385	35	2016-11-08	0	0	0	0	0	0
386	36	2016-11-08	0	0	0	0	0	0
387	37	2016-11-08	0	0	0	0	0	0
388	38	2016-11-08	0	0	0	0	0	0
389	39	2016-11-08	0	0	0	0	0	0
390	40	2016-11-08	0	0	0	0	0	0
391	41	2016-11-08	0	0	0	0	0	0
392	42	2016-11-08	0	0	0	0	0	0
393	43	2016-11-08	0	0	0	0	0	0
394	44	2016-11-08	0	0	0	0	0	0
395	45	2016-11-08	0	0	0	0	0	0
396	46	2016-11-08	0	0	0	0	0	0
397	47	2016-11-08	0	0	0	0	0	0
398	48	2016-11-08	0	0	0	0	0	0
399	49	2016-11-08	0	0	0	0	0	0
400	50	2016-11-08	0	0	0	0	0	0
401	1	2016-11-22	-4	10	2.9	-3.5	9	2.9
402	2	2016-11-22	-4	10	2.9	-3.5	9	2.9
403	3	2016-11-22	-4	10	2.9	-3.5	9	2.9
404	4	2016-11-22	-4	10	2.9	-3.5	9	2.9
405	5	2016-11-22	-4	10	2.9	-3.5	9	2.9
406	6	2016-11-22	-4	10	2.9	-3.5	9	2.9
407	7	2016-11-22	-4	10	2.9	-3.5	9	2.9
408	8	2016-11-22	-4	10	2.9	-3.5	9	2.9
409	9	2016-11-22	-4	10	2.9	-3.5	9	2.9
410	10	2016-11-22	-4	10	2.9	-3.5	9	2.9
411	11	2016-11-22	-4	10	2.9	-3.5	9	2.9
412	12	2016-11-22	-4	10	2.9	-3.5	9	2.9
413	13	2016-11-22	-4	10	2.9	-3.5	9	2.9
414	14	2016-11-22	-4	10	2.9	-3.5	9	2.9
415	15	2016-11-22	-4	10	2.9	-3.5	9	2.9
416	16	2016-11-22	-4	10	2.9	-3.5	9	2.9
417	17	2016-11-22	-4	10	2.9	-3.5	9	2.9
418	18	2016-11-22	-4	10	2.9	-3.5	9	2.9
419	19	2016-11-22	-4	10	2.9	-3.5	9	2.9
420	20	2016-11-22	-4	10	2.9	-3.5	9	2.9
421	21	2016-11-22	-4	10	2.9	-3.5	9	2.9
422	22	2016-11-22	-4	10	2.9	-3.5	9	2.9
423	23	2016-11-22	-4	10	2.9	-3.5	9	2.9
424	24	2016-11-22	-4	10	2.9	-3.5	9	2.9
425	25	2016-11-22	-4	10	2.9	-3.5	9	2.9
426	26	2016-11-22	-4	10	2.9	-3.5	9	2.9
427	27	2016-11-22	-4	10	2.9	-3.5	9	2.9
428	28	2016-11-22	-4	10	2.9	-3.5	9	2.9
429	29	2016-11-22	-4	10	2.9	-3.5	9	2.9
430	30	2016-11-22	-4	10	2.9	-3.5	9	2.9
431	31	2016-11-22	-4	10	2.9	-3.5	9	2.9
432	32	2016-11-22	-4	10	2.9	-3.5	9	2.9
433	33	2016-11-22	-4	10	2.9	-3.5	9	2.9
434	34	2016-11-22	-4	10	2.9	-3.5	9	2.9
435	35	2016-11-22	-4	10	2.9	-3.5	9	2.9
436	36	2016-11-22	-4	10	2.9	-3.5	9	2.9
437	37	2016-11-22	-4	10	2.9	-3.5	9	2.9
438	38	2016-11-22	-4	10	2.9	-3.5	9	2.9
439	39	2016-11-22	-4	10	2.9	-3.5	9	2.9
440	40	2016-11-22	-4	10	2.9	-3.5	9	2.9
441	41	2016-11-22	-4	10	2.9	-3.5	9	2.9
442	42	2016-11-22	-4	10	2.9	-3.5	9	2.9
443	43	2016-11-22	-4	10	2.9	-3.5	9	2.9
444	44	2016-11-22	-4	10	2.9	-3.5	9	2.9
445	45	2016-11-22	-4	10	2.9	-3.5	9	2.9
446	46	2016-11-22	-4	10	2.9	-3.5	9	2.9
447	47	2016-11-22	-4	10	2.9	-3.5	9	2.9
448	48	2016-11-22	-4	10	2.9	-3.5	9	2.9
449	49	2016-11-22	-4	10	2.9	-3.5	9	2.9
450	50	2016-11-22	-4	10	2.9	-3.5	9	2.9
451	1	2016-12-06	-5.5	8	2.5	-5.5	8	2.6
452	2	2016-12-06	-5.5	8	2.5	-5.5	8	2.6
453	3	2016-12-06	-5.5	8	2.5	-5.5	8	2.6
454	4	2016-12-06	-5.5	8	2.5	-5.5	8	2.6
455	5	2016-12-06	-5.5	8	2.5	-5.5	8	2.6
456	6	2016-12-06	-5.5	8	2.5	-5.5	8	2.6
457	7	2016-12-06	-5.5	8	2.5	-5.5	8	2.6
458	8	2016-12-06	-5.5	8	2.5	-5.5	8	2.6
459	9	2016-12-06	-5.5	8	2.5	-5.5	8	2.6
460	10	2016-12-06	-5.5	8	2.5	-5.5	8	2.6
461	11	2016-12-06	-5.5	8	2.5	-5.5	8	2.6
462	12	2016-12-06	-5.5	8	2.5	-5.5	8	2.6
463	13	2016-12-06	-5.5	8	2.5	-5.5	8	2.6
464	14	2016-12-06	-5.5	8	2.5	-5.5	8	2.6
465	15	2016-12-06	-5.5	8	2.5	-5.5	8	2.6
466	16	2016-12-06	-5.5	8	2.5	-5.5	8	2.6
467	17	2016-12-06	-5.5	8	2.5	-5.5	8	2.6
468	18	2016-12-06	-5.5	8	2.5	-5.5	8	2.6
469	19	2016-12-06	-5.5	8	2.5	-5.5	8	2.6
470	20	2016-12-06	-5.5	8	2.5	-5.5	8	2.6
471	21	2016-12-06	-5.5	8	2.5	-5.5	8	2.6
472	22	2016-12-06	-5.5	8	2.5	-5.5	8	2.6
473	23	2016-12-06	-5.5	8	2.5	-5.5	8	2.6
474	24	2016-12-06	-5.5	8	2.5	-5.5	8	2.6
475	25	2016-12-06	-5.5	8	2.5	-5.5	8	2.6
476	26	2016-12-06	-5.5	8	2.5	-5.5	8	2.6
477	27	2016-12-06	-5.5	8	2.5	-5.5	8	2.6
478	28	2016-12-06	-5.5	8	2.5	-5.5	8	2.6
479	29	2016-12-06	-5.5	8	2.5	-5.5	8	2.6
480	30	2016-12-06	-5.5	8	2.5	-5.5	8	2.6
481	31	2016-12-06	-5.5	8	2.5	-5.5	8	2.6
482	32	2016-12-06	-5.5	8	2.5	-5.5	8	2.6
483	33	2016-12-06	-5.5	8	2.5	-5.5	8	2.6
484	34	2016-12-06	-5.5	8	2.5	-5.5	8	2.6
485	35	2016-12-06	-5.5	8	2.5	-5.5	8	2.6
486	36	2016-12-06	-5.5	8	2.5	-5.5	8	2.6
487	37	2016-12-06	-5.5	8	2.5	-5.5	8	2.6
488	38	2016-12-06	-5.5	8	2.5	-5.5	8	2.6
489	39	2016-12-06	-5.5	8	2.5	-5.5	8	2.6
490	40	2016-12-06	-5.5	8	2.5	-5.5	8	2.6
491	41	2016-12-06	-5.5	8	2.5	-5.5	8	2.6
492	42	2016-12-06	-5.5	8	2.5	-5.5	8	2.6
493	43	2016-12-06	-5.5	8	2.5	-5.5	8	2.6
494	44	2016-12-06	-5.5	8	2.5	-5.5	8	2.6
495	45	2016-12-06	-5.5	8	2.5	-5.5	8	2.6
496	46	2016-12-06	-5.5	8	2.5	-5.5	8	2.6
497	47	2016-12-06	-5.5	8	2.5	-5.5	8	2.6
498	48	2016-12-06	-5.5	8	2.5	-5.5	8	2.6
499	49	2016-12-06	-5.5	8	2.5	-5.5	8	2.6
500	50	2016-12-06	-5.5	8	2.5	-5.5	8	2.6
501	1	2016-12-20	-4	6.5	0.1	-3.5	6.5	0.5
502	2	2016-12-20	-4	6.5	0.1	-3.5	6.5	0.5
503	3	2016-12-20	-4	6.5	0.1	-3.5	6.5	0.5
504	4	2016-12-20	-4	6.5	0.1	-3.5	6.5	0.5
505	5	2016-12-20	-4	6.5	0.1	-3.5	6.5	0.5
506	6	2016-12-20	-4	6.5	0.1	-3.5	6.5	0.5
507	7	2016-12-20	-4	6.5	0.1	-3.5	6.5	0.5
508	8	2016-12-20	-4	6.5	0.1	-3.5	6.5	0.5
509	9	2016-12-20	-4	6.5	0.1	-3.5	6.5	0.5
510	10	2016-12-20	-4	6.5	0.1	-3.5	6.5	0.5
511	11	2016-12-20	-4	6.5	0.1	-3.5	6.5	0.5
512	12	2016-12-20	-4	6.5	0.1	-3.5	6.5	0.5
513	13	2016-12-20	-4	6.5	0.1	-3.5	6.5	0.5
514	14	2016-12-20	-4	6.5	0.1	-3.5	6.5	0.5
515	15	2016-12-20	-4	6.5	0.1	-3.5	6.5	0.5
516	16	2016-12-20	-4	6.5	0.1	-3.5	6.5	0.5
517	17	2016-12-20	-4	6.5	0.1	-3.5	6.5	0.5
518	18	2016-12-20	-4	6.5	0.1	-3.5	6.5	0.5
519	19	2016-12-20	-4	6.5	0.1	-3.5	6.5	0.5
520	20	2016-12-20	-4	6.5	0.1	-3.5	6.5	0.5
521	21	2016-12-20	-4	6.5	0.1	-3.5	6.5	0.5
522	22	2016-12-20	-4	6.5	0.1	-3.5	6.5	0.5
523	23	2016-12-20	-4	6.5	0.1	-3.5	6.5	0.5
524	24	2016-12-20	-4	6.5	0.1	-3.5	6.5	0.5
525	25	2016-12-20	-4	6.5	0.1	-3.5	6.5	0.5
526	26	2016-12-20	-4	6.5	0.1	-3.5	6.5	0.5
527	27	2016-12-20	-4	6.5	0.1	-3.5	6.5	0.5
528	28	2016-12-20	-4	6.5	0.1	-3.5	6.5	0.5
529	29	2016-12-20	-4	6.5	0.1	-3.5	6.5	0.5
530	30	2016-12-20	-4	6.5	0.1	-3.5	6.5	0.5
531	31	2016-12-20	-4	6.5	0.1	-3.5	6.5	0.5
532	32	2016-12-20	-4	6.5	0.1	-3.5	6.5	0.5
533	33	2016-12-20	-4	6.5	0.1	-3.5	6.5	0.5
534	34	2016-12-20	-4	6.5	0.1	-3.5	6.5	0.5
535	35	2016-12-20	-4	6.5	0.1	-3.5	6.5	0.5
536	36	2016-12-20	-4	6.5	0.1	-3.5	6.5	0.5
537	37	2016-12-20	-4	6.5	0.1	-3.5	6.5	0.5
538	38	2016-12-20	-4	6.5	0.1	-3.5	6.5	0.5
539	39	2016-12-20	-4	6.5	0.1	-3.5	6.5	0.5
540	40	2016-12-20	-4	6.5	0.1	-3.5	6.5	0.5
541	41	2016-12-20	-4	6.5	0.1	-3.5	6.5	0.5
542	42	2016-12-20	-4	6.5	0.1	-3.5	6.5	0.5
543	43	2016-12-20	-4	6.5	0.1	-3.5	6.5	0.5
544	44	2016-12-20	-4	6.5	0.1	-3.5	6.5	0.5
545	45	2016-12-20	-4	6.5	0.1	-3.5	6.5	0.5
546	46	2016-12-20	-4	6.5	0.1	-3.5	6.5	0.5
547	47	2016-12-20	-4	6.5	0.1	-3.5	6.5	0.5
548	48	2016-12-20	-4	6.5	0.1	-3.5	6.5	0.5
549	49	2016-12-20	-4	6.5	0.1	-3.5	6.5	0.5
550	50	2016-12-20	-4	6.5	0.1	-3.5	6.5	0.5
551	1	2017-01-03	-7	7.5	-1.3	-6.5	7.5	-1.2
552	2	2017-01-03	-7	7.5	-1.3	-6.5	7.5	-1.2
553	3	2017-01-03	-7	7.5	-1.3	-6.5	7.5	-1.2
554	4	2017-01-03	-7	7.5	-1.3	-6.5	7.5	-1.2
555	5	2017-01-03	-7	7.5	-1.3	-6.5	7.5	-1.2
556	6	2017-01-03	-7	7.5	-1.3	-6.5	7.5	-1.2
557	7	2017-01-03	-7	7.5	-1.3	-6.5	7.5	-1.2
558	8	2017-01-03	-7	7.5	-1.3	-6.5	7.5	-1.2
559	9	2017-01-03	-7	7.5	-1.3	-6.5	7.5	-1.2
560	10	2017-01-03	-7	7.5	-1.3	-6.5	7.5	-1.2
561	11	2017-01-03	-7	7.5	-1.3	-6.5	7.5	-1.2
562	12	2017-01-03	-7	7.5	-1.3	-6.5	7.5	-1.2
563	13	2017-01-03	-7	7.5	-1.3	-6.5	7.5	-1.2
564	14	2017-01-03	-7	7.5	-1.3	-6.5	7.5	-1.2
565	15	2017-01-03	-7	7.5	-1.3	-6.5	7.5	-1.2
566	16	2017-01-03	-7	7.5	-1.3	-6.5	7.5	-1.2
567	17	2017-01-03	-7	7.5	-1.3	-6.5	7.5	-1.2
568	18	2017-01-03	-7	7.5	-1.3	-6.5	7.5	-1.2
569	19	2017-01-03	-7	7.5	-1.3	-6.5	7.5	-1.2
570	20	2017-01-03	-7	7.5	-1.3	-6.5	7.5	-1.2
571	21	2017-01-03	-7	7.5	-1.3	-6.5	7.5	-1.2
572	22	2017-01-03	-7	7.5	-1.3	-6.5	7.5	-1.2
573	23	2017-01-03	-7	7.5	-1.3	-6.5	7.5	-1.2
574	24	2017-01-03	-7	7.5	-1.3	-6.5	7.5	-1.2
575	25	2017-01-03	-7	7.5	-1.3	-6.5	7.5	-1.2
576	26	2017-01-03	-7	7.5	-1.3	-6.5	7.5	-1.2
577	27	2017-01-03	-7	7.5	-1.3	-6.5	7.5	-1.2
578	28	2017-01-03	-7	7.5	-1.3	-6.5	7.5	-1.2
579	29	2017-01-03	-7	7.5	-1.3	-6.5	7.5	-1.2
580	30	2017-01-03	-7	7.5	-1.3	-6.5	7.5	-1.2
581	31	2017-01-03	-7	7.5	-1.3	-6.5	7.5	-1.2
582	32	2017-01-03	-7	7.5	-1.3	-6.5	7.5	-1.2
583	33	2017-01-03	-7	7.5	-1.3	-6.5	7.5	-1.2
584	34	2017-01-03	-7	7.5	-1.3	-6.5	7.5	-1.2
585	35	2017-01-03	-7	7.5	-1.3	-6.5	7.5	-1.2
586	36	2017-01-03	-7	7.5	-1.3	-6.5	7.5	-1.2
587	37	2017-01-03	-7	7.5	-1.3	-6.5	7.5	-1.2
588	38	2017-01-03	-7	7.5	-1.3	-6.5	7.5	-1.2
589	39	2017-01-03	-7	7.5	-1.3	-6.5	7.5	-1.2
590	40	2017-01-03	-7	7.5	-1.3	-6.5	7.5	-1.2
591	41	2017-01-03	-7	7.5	-1.3	-6.5	7.5	-1.2
592	42	2017-01-03	-7	7.5	-1.3	-6.5	7.5	-1.2
593	43	2017-01-03	-7	7.5	-1.3	-6.5	7.5	-1.2
594	44	2017-01-03	-7	7.5	-1.3	-6.5	7.5	-1.2
595	45	2017-01-03	-7	7.5	-1.3	-6.5	7.5	-1.2
596	46	2017-01-03	-7	7.5	-1.3	-6.5	7.5	-1.2
597	47	2017-01-03	-7	7.5	-1.3	-6.5	7.5	-1.2
598	48	2017-01-03	-7	7.5	-1.3	-6.5	7.5	-1.2
599	49	2017-01-03	-7	7.5	-1.3	-6.5	7.5	-1.2
600	50	2017-01-03	-7	7.5	-1.3	-6.5	7.5	-1.2
601	1	2017-01-17	-13.5	1.5	-5.6	-13	1.5	-5.4
602	2	2017-01-17	-13.5	1.5	-5.6	-13	1.5	-5.4
603	3	2017-01-17	-13.5	1.5	-5.6	-13	1.5	-5.4
604	4	2017-01-17	-13.5	1.5	-5.6	-13	1.5	-5.4
605	5	2017-01-17	-13.5	1.5	-5.6	-13	1.5	-5.4
606	6	2017-01-17	-13.5	1.5	-5.6	-13	1.5	-5.4
607	7	2017-01-17	-13.5	1.5	-5.6	-13	1.5	-5.4
608	8	2017-01-17	-13.5	1.5	-5.6	-13	1.5	-5.4
609	9	2017-01-17	-13.5	1.5	-5.6	-13	1.5	-5.4
610	10	2017-01-17	-13.5	1.5	-5.6	-13	1.5	-5.4
611	11	2017-01-17	-13.5	1.5	-5.6	-13	1.5	-5.4
612	12	2017-01-17	-13.5	1.5	-5.6	-13	1.5	-5.4
613	13	2017-01-17	-13.5	1.5	-5.6	-13	1.5	-5.4
614	14	2017-01-17	-13.5	1.5	-5.6	-13	1.5	-5.4
615	15	2017-01-17	-13.5	1.5	-5.6	-13	1.5	-5.4
616	16	2017-01-17	-13.5	1.5	-5.6	-13	1.5	-5.4
617	17	2017-01-17	-13.5	1.5	-5.6	-13	1.5	-5.4
618	18	2017-01-17	-13.5	1.5	-5.6	-13	1.5	-5.4
619	19	2017-01-17	-13.5	1.5	-5.6	-13	1.5	-5.4
620	20	2017-01-17	-13.5	1.5	-5.6	-13	1.5	-5.4
621	21	2017-01-17	-13.5	1.5	-5.6	-13	1.5	-5.4
622	22	2017-01-17	-13.5	1.5	-5.6	-13	1.5	-5.4
623	23	2017-01-17	-13.5	1.5	-5.6	-13	1.5	-5.4
624	24	2017-01-17	-13.5	1.5	-5.6	-13	1.5	-5.4
625	25	2017-01-17	-13.5	1.5	-5.6	-13	1.5	-5.4
626	26	2017-01-17	-13.5	1.5	-5.6	-13	1.5	-5.4
627	27	2017-01-17	-13.5	1.5	-5.6	-13	1.5	-5.4
628	28	2017-01-17	-13.5	1.5	-5.6	-13	1.5	-5.4
629	29	2017-01-17	-13.5	1.5	-5.6	-13	1.5	-5.4
630	30	2017-01-17	-13.5	1.5	-5.6	-13	1.5	-5.4
631	31	2017-01-17	-13.5	1.5	-5.6	-13	1.5	-5.4
632	32	2017-01-17	-13.5	1.5	-5.6	-13	1.5	-5.4
633	33	2017-01-17	-13.5	1.5	-5.6	-13	1.5	-5.4
634	34	2017-01-17	-13.5	1.5	-5.6	-13	1.5	-5.4
635	35	2017-01-17	-13.5	1.5	-5.6	-13	1.5	-5.4
636	36	2017-01-17	-13.5	1.5	-5.6	-13	1.5	-5.4
637	37	2017-01-17	-13.5	1.5	-5.6	-13	1.5	-5.4
638	38	2017-01-17	-13.5	1.5	-5.6	-13	1.5	-5.4
639	39	2017-01-17	-13.5	1.5	-5.6	-13	1.5	-5.4
640	40	2017-01-17	-13.5	1.5	-5.6	-13	1.5	-5.4
641	41	2017-01-17	-13.5	1.5	-5.6	-13	1.5	-5.4
642	42	2017-01-17	-13.5	1.5	-5.6	-13	1.5	-5.4
643	43	2017-01-17	-13.5	1.5	-5.6	-13	1.5	-5.4
644	44	2017-01-17	-13.5	1.5	-5.6	-13	1.5	-5.4
645	45	2017-01-17	-13.5	1.5	-5.6	-13	1.5	-5.4
646	46	2017-01-17	-13.5	1.5	-5.6	-13	1.5	-5.4
647	47	2017-01-17	-13.5	1.5	-5.6	-13	1.5	-5.4
648	48	2017-01-17	-13.5	1.5	-5.6	-13	1.5	-5.4
649	49	2017-01-17	-13.5	1.5	-5.6	-13	1.5	-5.4
650	50	2017-01-17	-13.5	1.5	-5.6	-13	1.5	-5.4
651	1	2017-02-01	-7.5	3	-4.8	-7	3	-4.9
652	2	2017-02-01	-7.5	3	-4.8	-7	3	-4.9
653	3	2017-02-01	-7.5	3	-4.8	-7	3	-4.9
654	4	2017-02-01	-7.5	3	-4.8	-7	3	-4.9
655	5	2017-02-01	-7.5	3	-4.8	-7	3	-4.9
656	6	2017-02-01	-7.5	3	-4.8	-7	3	-4.9
657	7	2017-02-01	-7.5	3	-4.8	-7	3	-4.9
658	8	2017-02-01	-7.5	3	-4.8	-7	3	-4.9
659	9	2017-02-01	-7.5	3	-4.8	-7	3	-4.9
660	10	2017-02-01	-7.5	3	-4.8	-7	3	-4.9
661	11	2017-02-01	-7.5	3	-4.8	-7	3	-4.9
662	12	2017-02-01	-7.5	3	-4.8	-7	3	-4.9
663	13	2017-02-01	-7.5	3	-4.8	-7	3	-4.9
664	14	2017-02-01	-7.5	3	-4.8	-7	3	-4.9
665	15	2017-02-01	-7.5	3	-4.8	-7	3	-4.9
666	16	2017-02-01	-7.5	3	-4.8	-7	3	-4.9
667	17	2017-02-01	-7.5	3	-4.8	-7	3	-4.9
668	18	2017-02-01	-7.5	3	-4.8	-7	3	-4.9
669	19	2017-02-01	-7.5	3	-4.8	-7	3	-4.9
670	20	2017-02-01	-7.5	3	-4.8	-7	3	-4.9
671	21	2017-02-01	-7.5	3	-4.8	-7	3	-4.9
672	22	2017-02-01	-7.5	3	-4.8	-7	3	-4.9
673	23	2017-02-01	-7.5	3	-4.8	-7	3	-4.9
674	24	2017-02-01	-7.5	3	-4.8	-7	3	-4.9
675	25	2017-02-01	-7.5	3	-4.8	-7	3	-4.9
676	26	2017-02-01	-7.5	3	-4.8	-7	3	-4.9
677	27	2017-02-01	-7.5	3	-4.8	-7	3	-4.9
678	28	2017-02-01	-7.5	3	-4.8	-7	3	-4.9
679	29	2017-02-01	-7.5	3	-4.8	-7	3	-4.9
680	30	2017-02-01	-7.5	3	-4.8	-7	3	-4.9
681	31	2017-02-01	-7.5	3	-4.8	-7	3	-4.9
682	32	2017-02-01	-7.5	3	-4.8	-7	3	-4.9
683	33	2017-02-01	-7.5	3	-4.8	-7	3	-4.9
684	34	2017-02-01	-7.5	3	-4.8	-7	3	-4.9
685	35	2017-02-01	-7.5	3	-4.8	-7	3	-4.9
686	36	2017-02-01	-7.5	3	-4.8	-7	3	-4.9
687	37	2017-02-01	-7.5	3	-4.8	-7	3	-4.9
688	38	2017-02-01	-7.5	3	-4.8	-7	3	-4.9
689	39	2017-02-01	-7.5	3	-4.8	-7	3	-4.9
690	40	2017-02-01	-7.5	3	-4.8	-7	3	-4.9
691	41	2017-02-01	-7.5	3	-4.8	-7	3	-4.9
692	42	2017-02-01	-7.5	3	-4.8	-7	3	-4.9
693	43	2017-02-01	-7.5	3	-4.8	-7	3	-4.9
694	44	2017-02-01	-7.5	3	-4.8	-7	3	-4.9
695	45	2017-02-01	-7.5	3	-4.8	-7	3	-4.9
696	46	2017-02-01	-7.5	3	-4.8	-7	3	-4.9
697	47	2017-02-01	-7.5	3	-4.8	-7	3	-4.9
698	48	2017-02-01	-7.5	3	-4.8	-7	3	-4.9
699	49	2017-02-01	-7.5	3	-4.8	-7	3	-4.9
700	50	2017-02-01	-7.5	3	-4.8	-7	3	-4.9
701	1	2017-02-15	-9.5	2	-1.6	-9.5	2	-1.4
702	2	2017-02-15	-9.5	2	-1.6	-9.5	2	-1.4
703	3	2017-02-15	-9.5	2	-1.6	-9.5	2	-1.4
704	4	2017-02-15	-9.5	2	-1.6	-9.5	2	-1.4
705	5	2017-02-15	-9.5	2	-1.6	-9.5	2	-1.4
706	6	2017-02-15	-9.5	2	-1.6	-9.5	2	-1.4
707	7	2017-02-15	-9.5	2	-1.6	-9.5	2	-1.4
708	8	2017-02-15	-9.5	2	-1.6	-9.5	2	-1.4
709	9	2017-02-15	-9.5	2	-1.6	-9.5	2	-1.4
710	10	2017-02-15	-9.5	2	-1.6	-9.5	2	-1.4
711	11	2017-02-15	-9.5	2	-1.6	-9.5	2	-1.4
712	12	2017-02-15	-9.5	2	-1.6	-9.5	2	-1.4
713	13	2017-02-15	-9.5	2	-1.6	-9.5	2	-1.4
714	14	2017-02-15	-9.5	2	-1.6	-9.5	2	-1.4
715	15	2017-02-15	-9.5	2	-1.6	-9.5	2	-1.4
716	16	2017-02-15	-9.5	2	-1.6	-9.5	2	-1.4
717	17	2017-02-15	-9.5	2	-1.6	-9.5	2	-1.4
718	18	2017-02-15	-9.5	2	-1.6	-9.5	2	-1.4
719	19	2017-02-15	-9.5	2	-1.6	-9.5	2	-1.4
720	20	2017-02-15	-9.5	2	-1.6	-9.5	2	-1.4
721	21	2017-02-15	-9.5	2	-1.6	-9.5	2	-1.4
722	22	2017-02-15	-9.5	2	-1.6	-9.5	2	-1.4
723	23	2017-02-15	-9.5	2	-1.6	-9.5	2	-1.4
724	24	2017-02-15	-9.5	2	-1.6	-9.5	2	-1.4
725	25	2017-02-15	-9.5	2	-1.6	-9.5	2	-1.4
726	26	2017-02-15	-9.5	2	-1.6	-9.5	2	-1.4
727	27	2017-02-15	-9.5	2	-1.6	-9.5	2	-1.4
728	28	2017-02-15	-9.5	2	-1.6	-9.5	2	-1.4
729	29	2017-02-15	-9.5	2	-1.6	-9.5	2	-1.4
730	30	2017-02-15	-9.5	2	-1.6	-9.5	2	-1.4
731	31	2017-02-15	-9.5	2	-1.6	-9.5	2	-1.4
732	32	2017-02-15	-9.5	2	-1.6	-9.5	2	-1.4
733	33	2017-02-15	-9.5	2	-1.6	-9.5	2	-1.4
734	34	2017-02-15	-9.5	2	-1.6	-9.5	2	-1.4
735	35	2017-02-15	-9.5	2	-1.6	-9.5	2	-1.4
736	36	2017-02-15	-9.5	2	-1.6	-9.5	2	-1.4
737	37	2017-02-15	-9.5	2	-1.6	-9.5	2	-1.4
738	38	2017-02-15	-9.5	2	-1.6	-9.5	2	-1.4
739	39	2017-02-15	-9.5	2	-1.6	-9.5	2	-1.4
740	40	2017-02-15	-9.5	2	-1.6	-9.5	2	-1.4
741	41	2017-02-15	-9.5	2	-1.6	-9.5	2	-1.4
742	42	2017-02-15	-9.5	2	-1.6	-9.5	2	-1.4
743	43	2017-02-15	-9.5	2	-1.6	-9.5	2	-1.4
744	44	2017-02-15	-9.5	2	-1.6	-9.5	2	-1.4
745	45	2017-02-15	-9.5	2	-1.6	-9.5	2	-1.4
746	46	2017-02-15	-9.5	2	-1.6	-9.5	2	-1.4
747	47	2017-02-15	-9.5	2	-1.6	-9.5	2	-1.4
748	48	2017-02-15	-9.5	2	-1.6	-9.5	2	-1.4
749	49	2017-02-15	-9.5	2	-1.6	-9.5	2	-1.4
750	50	2017-02-15	-9.5	2	-1.6	-9.5	2	-1.4

## Sheet: 2)SPE
	AnyAcc	AnyAccj	DiaDor	Dipsp	Clusp	CluPal	CluBre	CluBre	LepMin	ManAcaj	MicOpa	NerMon	NerMonj	NucUmb	PhiDis	Phisp	PlaTin	PlaTinj	PseEnc	SalZeb	Salsp	SteBip	SteBipj	Scosp	Tetsp	Thesp	ZilDia
1	0	0	0	0	0	0	0	0	0	0	0	0	0	0	0	0	0	0	0	0	0	0	0	0	0	0	0
2	0	5	0	0	2	0	0	0	0	0	0	0	0	0	0	2	0	0	0	0	0	0	0	0	0	0	0
3	0	6	0	0	1	0	0	0	0	0	0	0	0	0	0	2	0	1	0	0	0	0	0	0	0	0	0
4	0	0	0	0	0	0	0	0	0	0	0	0	0	0	0	0	0	0	0	0	0	0	0	0	0	0	0
5	0	2	0	0	3	0	0	0	0	0	0	0	0	0	0	0	0	1	0	0	0	0	0	0	0	0	0
6	0	6	0	0	0	0	0	0	0	0	0	0	0	0	0	0	0	0	0	0	0	0	0	0	0	0	0
7	0	4	0	0	7	0	0	0	0	0	0	0	0	0	0	1	0	0	0	0	0	5	0	0	0	0	0
8	0	0	0	0	1	0	0	0	0	0	0	0	0	0	0	0	0	0	0	0	0	2	0	0	0	0	0
9	0	2	0	0	3	0	0	0	0	0	0	0	0	1	0	0	0	0	0	0	0	7	7	1	1	0	0
10	0	2	0	0	1	0	0	0	0	0	0	0	0	0	0	0	0	0	0	0	0	2	1	0	0	0	0
11	0	2	0	0	4	0	0	0	0	0	0	0	0	0	0	1	0	0	0	0	0	0	2	0	0	0	0
12	1	7	0	0	2	0	0	0	0	0	0	0	0	0	0	1	0	0	0	0	0	0	1	1	0	0	0
13	1	2	0	0	0	0	0	0	0	0	0	0	0	0	0	1	0	0	0	0	0	1	0	0	0	0	0
14	0	5	0	0	1	0	0	0	0	0	0	0	1	0	0	0	0	1	0	0	0	0	0	0	0	0	0
15	0	2	0	0	1	0	0	0	0	0	0	0	0	0	0	0	0	0	0	0	0	0	0	0	0	0	0
16	1	3	0	0	0	0	0	0	0	0	0	0	0	0	0	1	0	2	0	0	0	1	0	0	0	0	0
17	0	1	0	0	0	0	0	0	0	0	0	0	0	0	0	0	0	0	0	0	0	0	0	0	0	0	0
18	0	2	0	0	6	0	0	0	0	0	0	0	0	0	0	0	0	0	0	0	0	0	0	1	0	0	0
19	0	4	0	0	18	0	0	0	0	0	0	0	0	0	0	1	2	6	0	0	0	0	0	7	0	0	0
20	0	2	0	0	0	0	0	0	0	0	0	0	0	0	0	0	0	0	0	0	0	0	0	0	0	0	0
21	0	0	0	0	0	0	0	0	0	0	0	0	0	0	0	3	0	0	0	0	0	0	0	0	0	0	0
22	0	0	0	0	2	0	0	0	0	0	0	0	0	0	0	0	0	2	0	0	0	0	0	0	0	0	0
23	0	0	0	0	2	0	0	0	0	0	0	1	0	0	0	0	1	0	0	0	0	0	0	0	0	0	0
24	0	0	0	0	3	0	0	0	0	0	0	0	0	0	0	0	0	1	0	0	0	0	0	0	0	0	0
25	0	2	0	0	9	0	0	0	0	0	0	0	0	0	0	0	0	0	0	0	0	0	0	0	0	0	0
26	0	3	0	0	2	0	0	0	1	0	0	2	0	0	0	1	0	0	0	0	0	1	0	1	0	0	0
27	0	1	0	0	4	0	0	0	0	0	0	0	0	0	0	2	0	0	0	0	0	9	0	0	0	0	0
28	0	5	0	0	0	0	0	0	0	0	0	0	0	0	0	0	0	0	0	0	0	0	0	0	0	0	0
29	0	6	1	0	6	0	0	0	0	0	0	0	0	0	0	0	0	0	0	0	0	0	0	3	0	0	0
30	0	1	0	0	0	0	0	0	0	0	0	0	0	0	0	0	0	0	0	0	0	0	0	0	0	0	0
31	0	1	0	0	0	0	0	0	0	0	0	0	0	0	0	0	0	0	0	0	0	1	0	0	0	0	0
32	0	0	0	0	6	0	0	0	0	0	0	0	0	0	0	0	0	1	0	0	0	0	0	0	0	0	0
33	0	0	0	0	0	0	0	0	0	0	0	0	0	0	0	1	0	0	0	0	0	0	0	0	0	0	0
34	0	4	0	0	6	0	0	0	0	0	0	0	0	0	0	0	4	0	0	0	0	0	0	0	0	0	0
35	0	0	0	0	3	0	0	0	0	0	0	0	0	0	0	2	0	0	0	0	0	0	0	0	0	0	0
36	0	3	0	0	3	0	0	0	0	0	0	1	0	0	0	0	0	0	0	0	0	0	0	1	0	0	0
37	0	2	0	0	1	0	0	0	0	0	0	0	0	0	0	0	0	0	0	0	0	1	1	1	0	0	0
38	0	1	0	0	2	0	0	0	0	0	0	0	0	0	0	1	0	1	0	0	0	0	0	0	0	0	0
39	0	0	0	0	0	0	0	0	0	0	0	0	0	0	0	0	0	0	0	0	0	0	0	0	0	0	0
40	0	1	0	0	1	0	0	0	0	0	0	0	0	0	0	0	0	0	0	0	0	0	0	0	0	0	0
41	0	1	0	0	0	0	0	0	0	0	0	0	0	0	0	0	0	0	0	0	0	0	0	0	0	0	0
42	0	0	0	0	3	0	0	0	0	0	0	0	0	0	0	1	0	1	0	0	0	0	0	0	0	0	0
43	0	4	0	0	1	0	0	0	0	0	0	0	0	0	0	0	0	0	0	0	0	1	1	2	0	0	0
44	0	1	0	0	5	0	0	0	0	0	0	0	0	0	0	0	0	0	0	0	0	6	1	1	0	0	0
45	0	2	0	0	0	0	0	0	0	0	0	0	0	0	0	0	0	0	0	0	0	1	0	0	0	0	0
46	0	3	0	0	14	0	0	0	0	0	0	2	0	0	0	0	0	1	0	0	0	0	0	1	0	0	0
47	0	2	0	0	1	0	0	0	0	0	0	0	0	0	0	0	0	0	0	0	0	1	1	0	0	0	0
48	0	0	0	0	7	0	0	0	0	0	0	0	0	0	0	0	1	1	0	0	0	0	0	0	0	0	0
49	0	14	0	0	2	0	0	0	0	0	0	0	0	0	0	0	0	0	0	0	0	0	0	0	0	0	0
50	0	1	0	0	0	0	0	0	0	0	0	0	0	0	0	0	0	0	0	0	0	1	0	0	0	0	0
51	0	0	0	0	0	0	0	0	0	0	0	0	0	0	0	0	0	0	0	0	0	0	0	0	0	0	0
52	0	0	0	0	1	0	0	0	0	0	0	0	0	0	0	0	0	1	0	0	0	0	0	0	0	0	0
53	0	0	0	0	1	0	0	0	0	0	0	0	0	0	0	0	0	0	0	0	0	0	0	0	0	0	0
54	0	0	0	0	0	0	0	0	0	0	0	0	0	0	0	0	0	0	0	0	0	0	0	0	0	0	0
55	0	0	0	0	1	0	0	0	0	0	0	0	0	0	0	1	0	0	0	0	0	0	0	0	0	0	0
56	0	0	0	0	0	0	0	0	0	0	0	0	0	0	0	0	0	0	0	0	0	0	0	0	0	0	0
57	0	0	0	0	4	0	0	0	0	0	0	0	0	0	0	3	0	2	0	0	0	0	1	0	0	0	0
58	0	0	0	0	1	0	0	0	0	0	0	0	0	0	0	0	1	0	0	0	0	0	0	0	0	0	0
59	0	0	0	0	4	0	0	0	0	0	0	0	0	0	0	0	0	2	0	0	0	4	3	0	0	0	0
60	0	0	0	0	0	0	0	0	0	0	0	0	0	0	0	0	0	0	0	0	0	0	1	0	0	0	0
61	0	0	0	0	3	0	0	0	0	0	0	0	0	0	0	0	0	0	0	0	0	0	2	0	0	0	0
62	0	0	0	0	0	0	0	0	0	0	0	0	0	0	0	0	0	0	0	0	0	0	0	0	0	0	0
63	0	0	0	1	6	0	0	0	0	0	0	0	0	0	0	0	0	2	0	0	0	2	0	0	0	0	0
64	0	0	0	0	0	0	0	0	0	0	0	0	0	0	0	0	0	0	0	0	0	0	0	0	0	0	0
65	0	0	0	0	0	0	0	0	0	0	0	0	0	0	0	0	0	0	0	0	0	0	0	0	0	0	0
66	0	0	0	0	0	0	0	0	0	0	0	0	0	0	0	0	0	0	0	0	0	0	0	0	0	0	0
67	0	0	0	0	3	0	0	0	0	0	0	0	0	0	0	0	0	1	0	0	0	0	0	0	0	0	0
68	0	0	0	0	0	0	0	0	0	0	0	0	0	0	0	0	0	0	0	0	0	0	0	0	0	0	0
69	0	0	0	0	0	0	0	0	0	0	0	0	0	0	0	0	0	0	0	0	0	0	0	0	0	0	0
70	0	0	0	0	5	0	0	0	0	0	0	0	0	0	0	0	0	0	0	0	0	0	0	0	0	0	0
71	0	0	0	0	11	0	0	0	0	0	0	0	0	0	1	0	0	2	0	0	0	0	0	0	0	0	0
72	0	0	0	0	0	0	0	0	0	0	0	0	0	0	0	0	0	0	0	0	0	0	0	0	0	0	0
73	0	0	0	0	0	0	0	0	0	0	0	0	0	0	0	0	0	0	0	0	0	0	0	0	0	0	0
74	0	0	0	0	0	0	0	0	0	0	0	0	0	0	0	0	0	0	0	0	0	0	0	0	0	0	0
75	0	0	0	0	0	0	0	0	0	0	0	0	0	0	0	0	0	0	0	0	0	0	0	0	0	0	0
76	0	0	0	0	1	0	0	0	0	0	0	0	0	0	0	0	0	1	0	0	0	0	0	0	0	0	0
77	0	0	0	0	1	0	0	0	0	0	0	0	0	0	0	0	0	1	0	0	0	1	0	0	0	1	0
78	0	0	0	0	2	0	0	0	0	0	0	0	0	0	0	0	0	0	0	0	0	0	6	0	0	0	0
79	0	1	0	0	2	0	0	0	0	0	0	0	0	0	0	0	0	2	0	0	0	0	0	0	0	0	0
80	0	0	0	0	2	0	0	0	0	0	0	0	0	0	0	0	0	0	0	0	0	0	0	0	0	0	1
81	0	0	0	0	1	0	0	0	0	0	0	0	0	0	0	0	0	0	0	0	0	0	1	0	0	0	0
82	0	0	0	0	0	0	0	0	0	0	0	0	0	0	0	0	0	0	0	0	0	0	0	0	0	0	0
83	0	0	0	0	0	0	0	0	0	0	0	0	0	0	0	0	0	0	0	0	0	0	0	0	0	0	0
84	0	0	0	0	2	0	0	0	0	0	0	0	0	0	0	0	0	0	0	0	0	0	0	0	0	0	0
85	0	0	0	0	1	0	0	0	0	0	0	0	0	0	0	0	0	0	0	0	0	0	0	0	0	0	0
86	0	0	0	0	12	0	0	0	0	0	0	0	0	0	0	0	0	1	0	0	0	0	0	0	0	0	0
87	0	0	0	0	4	0	0	0	0	0	0	0	0	0	0	0	0	1	0	0	0	0	0	0	0	0	0
88	0	0	0	0	0	0	0	0	0	0	0	0	0	0	0	0	0	0	0	0	0	1	0	0	0	0	0
89	0	0	0	0	1	0	0	0	0	0	0	0	0	0	0	0	0	0	0	0	0	0	0	0	0	0	0
90	0	0	0	0	1	0	0	0	0	0	0	0	0	0	0	0	0	0	0	0	0	0	0	1	0	0	0
91	0	0	0	0	0	0	0	0	0	0	0	0	0	0	0	0	0	0	0	0	0	0	0	0	0	0	0
92	0	0	0	0	0	0	0	0	0	0	0	0	0	0	0	0	0	1	0	0	0	0	0	0	0	0	0
93	0	0	0	0	0	0	0	0	0	0	0	0	0	0	0	0	0	0	0	0	0	0	0	0	0	0	0
94	0	0	0	0	0	0	0	0	0	0	0	0	0	0	0	0	0	0	0	0	0	0	0	0	0	0	0
95	0	0	0	0	0	0	0	0	0	0	0	0	0	0	0	0	0	0	0	0	0	0	0	0	1	0	0
96	0	0	0	0	1	0	0	0	0	0	0	0	0	0	0	0	0	0	0	0	0	0	3	0	0	0	0
97	0	0	0	0	6	0	0	0	0	0	0	0	0	0	0	0	0	0	0	0	0	0	1	0	1	0	0
98	0	0	0	0	0	0	0	0	0	0	0	0	0	0	0	0	0	1	0	0	0	0	0	0	0	0	0
99	0	1	0	0	6	0	0	0	0	0	0	0	0	0	0	0	0	0	0	0	0	1	0	0	1	0	0
100	0	0	0	0	4	0	0	0	0	0	0	0	0	0	0	0	0	0	0	0	0	0	0	0	0	0	0
101	0	0	0	0	0	0	0	0	0	0	0	0	0	0	0	0	0	0	0	0	0	0	0	0	0	0	0
102	0	0	0	0	0	0	0	0	0	0	0	0	0	0	0	0	0	0	0	0	0	0	0	0	0	0	0
103	0	0	0	0	0	0	0	0	0	0	0	0	0	0	0	0	0	1	0	0	0	0	0	0	0	0	0
104	0	0	0	0	0	0	0	0	0	0	0	0	0	0	0	0	0	0	0	0	0	0	0	0	0	0	0
105	0	0	0	0	0	0	0	0	0	0	0	0	0	0	0	0	0	0	0	0	0	0	0	0	0	0	0
106	0	0	0	0	0	0	0	0	0	0	0	0	0	0	0	0	0	0	0	0	0	0	1	0	0	0	0
107	0	0	0	0	0	0	1	0	0	0	0	0	0	0	0	0	0	1	0	0	0	0	0	0	0	0	0
108	0	0	0	0	0	1	0	0	0	0	0	0	0	0	0	1	0	0	0	0	0	0	0	0	0	0	0
109	0	0	0	0	0	0	0	0	0	0	0	0	0	0	0	0	0	0	0	0	0	0	0	0	0	0	0
110	0	0	0	0	0	0	0	0	0	0	0	0	0	0	0	0	0	0	0	0	0	0	0	0	0	0	0
111	0	0	0	0	0	0	0	0	0	0	0	0	0	0	0	0	0	0	0	0	0	0	0	0	0	1	0
112	0	0	0	0	2	0	0	0	0	0	0	0	0	0	0	0	0	0	0	0	0	0	0	0	0	0	0
113	0	0	0	0	0	0	0	0	0	0	0	0	0	0	0	0	0	0	0	0	0	0	0	0	0	0	0
114	0	0	0	0	0	0	1	0	0	0	0	0	0	0	0	1	0	3	0	0	0	0	0	0	0	0	0
115	0	0	0	0	0	0	0	0	0	0	0	0	0	0	0	0	0	0	0	0	0	0	0	0	0	0	0
116	0	0	0	0	0	0	0	0	0	0	0	0	0	0	0	0	0	0	0	0	0	0	0	0	0	0	0
117	0	0	0	0	1	0	0	0	0	0	0	0	0	0	0	1	0	0	0	0	0	0	0	0	0	0	0
118	0	0	0	0	0	0	0	0	0	0	0	0	0	0	0	0	0	0	0	0	0	0	0	0	0	0	0
119	0	0	0	0	0	0	0	0	0	0	0	0	0	0	0	0	0	0	0	0	0	0	0	0	0	0	0
120	0	0	0	0	0	0	0	0	0	0	0	0	0	0	0	0	0	0	0	0	0	0	0	0	0	0	0
121	0	0	0	0	0	0	0	0	0	0	0	0	0	0	0	0	0	0	0	0	0	1	0	0	0	0	0
122	0	0	0	0	1	0	0	0	0	0	0	0	0	0	0	0	0	0	0	0	0	0	0	0	0	2	0
123	0	0	0	0	0	0	0	0	0	0	0	0	0	0	0	0	0	0	0	0	0	0	0	0	0	0	0
124	0	0	0	0	2	0	0	0	0	0	0	0	0	0	0	0	0	1	0	0	0	0	0	0	0	0	0
125	0	0	0	0	2	0	0	0	0	0	0	0	0	0	0	0	0	0	0	0	0	0	0	0	0	0	0
126	0	0	0	0	2	0	0	0	0	0	0	0	0	0	0	1	0	2	0	0	0	0	0	0	0	0	0
127	0	0	0	0	1	0	0	0	0	0	0	0	0	0	0	0	0	0	0	0	0	1	1	0	0	0	0
128	0	0	0	1	0	0	0	0	0	0	0	0	0	0	0	1	0	0	0	0	0	2	0	0	0	0	0
129	0	0	0	0	0	0	0	0	0	0	0	0	0	0	0	0	0	0	0	0	0	0	0	0	0	0	0
130	0	0	0	0	0	0	0	0	0	0	0	0	0	0	0	0	0	0	0	0	0	0	0	0	0	0	0
131	0	0	0	0	1	0	0	0	0	0	1	0	0	0	0	0	0	2	0	0	0	1	0	0	0	0	0
132	0	0	0	0	0	0	0	0	0	0	0	0	0	0	0	0	0	0	0	0	0	0	0	0	0	0	0
133	0	0	0	0	0	0	0	0	0	0	0	0	0	0	0	0	0	0	0	0	0	0	0	0	0	0	0
134	0	0	0	0	1	0	0	0	0	0	0	0	0	0	0	0	0	0	0	0	0	0	0	0	0	0	0
135	0	0	0	0	0	0	0	0	0	0	0	0	0	0	0	0	0	0	0	0	0	0	0	0	0	0	0
136	0	0	0	0	0	0	1	0	0	0	0	0	0	0	0	0	0	0	0	0	0	0	0	0	0	0	0
137	0	0	0	0	0	0	0	0	0	0	0	0	0	0	0	0	0	0	0	0	0	0	0	0	0	0	0
138	0	0	0	0	0	0	1	0	0	0	0	0	0	0	0	0	0	0	0	1	0	0	0	0	0	0	0
139	0	0	0	0	0	0	0	0	0	0	0	0	0	0	0	0	0	0	0	0	0	0	0	0	0	0	0
140	0	0	0	0	1	0	0	0	0	0	0	0	0	0	0	0	0	0	0	0	0	1	0	0	0	0	0
141	0	0	0	0	0	0	0	0	0	0	0	0	0	0	0	0	0	0	0	0	0	0	0	0	0	0	0
142	0	0	0	0	0	0	0	0	0	0	0	0	0	0	0	0	0	0	0	0	0	0	0	0	0	0	0
143	0	0	0	0	0	0	0	0	0	0	0	0	0	0	0	0	0	0	0	0	0	0	0	0	0	0	0
144	0	0	0	0	0	0	0	0	0	0	0	0	0	0	0	0	0	0	0	0	0	0	0	0	0	0	0
145	0	0	0	0	0	0	0	0	0	0	0	0	0	0	0	0	0	0	0	0	0	0	0	0	0	0	0
146	0	0	0	0	0	0	0	0	0	0	0	0	0	0	0	0	0	0	0	0	0	1	0	0	0	0	0
147	0	0	0	0	0	0	0	0	0	0	0	0	0	0	0	0	0	0	0	0	0	3	0	0	0	0	0
148	0	0	0	0	1	0	0	0	0	0	0	0	0	0	0	0	0	0	0	0	0	0	0	0	0	0	0
149	0	0	1	0	0	0	0	0	0	0	0	0	0	0	0	0	0	0	0	0	0	0	0	0	0	0	0
150	0	0	0	0	0	0	0	0	0	0	0	0	0	0	0	0	0	0	0	0	0	0	0	0	0	0	0
151	0	0	0	0	0	0	0	0	0	0	0	0	0	0	0	0	0	0	0	0	0	0	0	0	0	0	0
152	0	0	0	0	0	0	0	0	0	0	0	0	0	0	0	0	0	0	0	0	0	0	0	0	0	0	0
153	0	5	0	0	0	0	0	0	0	0	0	0	0	0	0	0	0	0	0	0	0	0	0	0	0	0	0
154	1	2	0	0	0	0	0	0	0	0	0	0	0	0	0	0	0	0	0	0	0	0	0	0	0	0	0
155	0	0	0	0	0	0	0	0	0	0	0	0	0	0	0	0	0	0	0	0	0	0	0	0	0	0	0
156	0	4	0	0	0	0	0	0	0	0	0	0	0	0	0	0	0	0	0	0	0	0	0	0	0	0	0
157	1	2	0	0	0	0	0	0	0	0	0	0	0	0	0	0	0	0	0	0	0	1	0	0	0	0	0
158	0	0	0	0	0	0	0	0	0	0	0	0	0	0	0	0	0	0	0	0	0	0	0	1	0	0	0
159	0	2	0	0	0	0	0	0	0	0	0	0	0	0	0	0	0	0	0	0	0	0	1	1	0	0	0
160	0	0	0	0	0	0	0	0	0	0	0	0	0	0	0	0	0	1	0	0	0	0	0	0	0	0	0
161	0	0	0	0	0	0	0	0	0	0	0	0	0	0	0	0	0	0	0	0	0	0	0	0	0	0	0
162	1	3	0	0	0	0	0	0	0	0	0	0	0	0	0	1	0	0	0	0	0	0	0	0	0	0	0
163	0	0	0	0	0	0	0	0	0	0	0	0	0	0	0	0	0	0	0	0	0	0	1	1	0	0	0
164	0	0	0	0	0	0	0	0	0	0	0	0	0	0	0	0	0	0	0	0	0	0	0	0	0	0	0
165	0	5	0	0	0	0	0	0	0	0	0	0	0	0	0	0	0	0	0	0	0	0	0	0	0	0	0
166	0	2	0	0	1	0	0	0	0	0	0	0	0	0	0	1	0	0	0	0	0	0	0	0	0	0	0
167	0	5	0	0	0	0	0	0	0	0	0	0	0	0	0	0	0	1	0	0	0	0	0	0	0	0	0
168	0	3	0	0	1	0	0	0	0	0	0	0	0	0	0	0	0	0	0	0	0	0	0	0	0	0	0
169	0	0	0	0	0	0	0	0	0	0	0	0	0	0	0	0	0	0	0	0	0	0	0	0	0	0	0
170	1	3	0	0	0	0	0	0	0	0	0	0	0	0	0	0	0	1	0	0	0	0	0	0	0	0	0
171	0	2	0	0	0	0	0	0	0	0	0	0	0	0	0	0	0	0	0	0	0	0	0	2	0	0	0
172	0	0	0	0	0	0	0	0	0	0	0	0	0	0	0	0	0	0	0	0	0	0	0	0	0	0	0
173	0	1	0	0	0	0	0	0	0	0	0	0	0	0	0	0	0	0	0	0	0	0	0	0	0	0	0
174	0	0	0	0	0	0	0	0	0	0	0	0	0	0	0	1	0	0	0	0	0	0	0	0	0	0	0
175	0	4	0	0	0	0	0	0	0	0	0	0	0	0	0	0	0	0	0	0	0	0	0	0	0	0	0
176	0	2	0	0	0	0	0	0	0	0	0	0	0	0	0	0	0	0	0	0	0	0	0	0	1	0	0
177	0	1	0	0	1	0	0	0	0	0	0	0	0	0	0	0	0	0	0	0	0	1	0	1	0	0	0
178	0	4	0	0	0	0	0	0	0	0	0	0	0	0	0	0	0	1	0	0	0	0	0	0	0	0	0
179	0	2	0	0	1	0	0	0	0	0	0	0	0	0	0	0	0	0	0	0	0	0	0	2	0	0	0
180	0	4	0	0	0	0	0	0	0	0	0	0	0	0	0	0	0	0	0	0	0	0	0	0	0	0	0
181	0	5	0	0	0	0	0	0	0	0	0	0	0	0	0	0	0	0	0	0	0	0	0	1	0	0	0
182	0	0	0	0	0	0	0	0	0	0	0	0	0	0	0	0	0	0	0	0	0	0	0	0	0	0	0
183	0	1	0	0	0	0	0	0	0	0	0	0	0	0	0	0	0	0	0	0	0	0	0	0	0	0	0
184	0	1	0	0	0	0	0	0	0	0	0	0	0	0	0	0	0	0	0	0	0	0	0	0	0	0	0
185	0	1	0	0	1	0	0	0	0	0	0	0	0	0	0	0	0	0	0	0	0	0	0	0	0	0	0
186	0	2	0	0	0	0	0	0	0	0	0	0	1	0	0	0	0	0	0	0	0	0	0	0	0	0	0
187	0	3	0	0	2	0	0	0	0	0	0	0	0	0	0	0	0	0	0	0	0	0	0	0	0	0	0
188	0	1	0	0	0	0	0	0	0	0	0	0	0	0	0	0	0	0	0	0	0	0	0	0	0	0	0
189	0	0	0	0	0	0	0	0	0	0	0	0	0	0	0	0	0	1	0	0	0	0	0	1	0	0	0
190	0	1	0	0	1	0	0	0	0	0	0	0	0	0	0	0	0	0	0	0	0	0	0	0	0	0	0
191	0	1	0	0	0	0	0	0	0	0	0	0	0	0	0	0	0	0	0	0	0	0	0	0	0	0	0
192	1	2	0	0	0	0	0	0	0	0	0	0	0	0	0	0	0	0	0	0	0	0	0	0	0	0	0
193	0	1	0	0	0	0	0	0	0	0	0	0	0	0	0	0	0	0	0	0	0	0	0	0	0	0	0
194	0	5	0	0	0	1	0	0	0	0	0	0	0	0	0	0	0	0	0	0	0	0	0	0	0	0	0
195	0	0	0	0	0	0	0	0	0	0	0	0	0	0	0	0	0	0	0	0	0	0	0	0	0	0	0
196	0	1	0	0	0	0	0	0	0	0	0	0	0	0	0	0	0	2	0	0	0	0	0	0	0	0	0
197	0	0	0	0	2	0	0	0	0	0	0	0	0	0	0	0	0	0	0	0	0	0	0	1	0	0	0
198	0	1	0	0	1	0	0	0	0	0	0	2	0	0	0	0	0	0	0	0	0	0	0	0	0	0	0
199	0	7	0	0	0	0	0	0	0	0	0	0	0	0	0	0	0	0	0	0	0	0	0	1	0	0	0
200	0	10	0	0	0	0	0	0	0	0	0	0	0	0	0	0	0	0	0	0	0	0	0	0	0	0	0
201	0	0	0	0	1	0	0	0	0	0	0	0	0	0	0	0	0	0	0	0	0	0	0	0	0	0	0
202	0	2	0	0	0	0	0	0	0	0	0	0	0	0	0	0	0	0	0	0	0	0	0	0	0	0	0
203	3	2	0	0	0	0	0	0	0	0	0	0	0	0	0	0	0	0	0	0	0	0	0	0	0	0	0
204	0	0	0	0	0	0	0	0	0	0	0	0	0	0	0	0	0	0	0	0	0	0	0	0	0	0	0
205	0	2	0	0	0	0	0	0	0	0	0	0	0	0	0	0	0	0	0	0	0	0	0	0	0	0	0
206	0	3	0	0	0	0	0	0	0	0	0	0	0	0	0	0	0	0	0	0	0	0	0	0	0	0	0
207	0	5	0	0	0	0	0	0	0	0	0	0	0	0	0	0	0	0	0	0	0	1	0	0	0	0	0
208	0	2	0	0	0	0	0	0	0	0	0	0	0	0	0	0	0	0	0	0	0	0	0	0	0	0	0
209	0	0	0	0	0	0	0	0	0	0	0	0	0	0	0	0	0	0	0	0	0	0	0	1	0	0	0
210	1	0	0	0	0	0	0	0	0	0	0	0	0	0	0	0	0	0	0	0	0	0	0	0	0	0	0
211	3	0	0	0	0	0	0	0	0	0	0	0	0	0	0	0	0	0	0	0	0	1	0	0	0	0	0
212	1	1	0	0	0	0	0	0	0	0	0	0	0	0	0	0	0	0	0	0	0	0	0	0	0	0	0
213	0	1	0	0	0	0	0	0	0	0	0	0	0	0	0	0	0	0	0	0	0	0	0	0	0	0	0
214	0	6	0	0	0	0	0	0	0	0	0	1	0	0	0	0	0	0	0	0	0	0	0	0	0	0	0
215	0	0	0	0	0	0	0	0	0	0	0	0	0	0	0	0	0	0	0	0	0	0	0	0	0	0	0
216	0	0	0	0	0	0	0	0	0	0	0	0	0	0	0	0	0	0	0	0	0	0	0	0	0	0	0
217	0	4	0	0	0	0	0	0	0	0	0	0	0	0	0	0	0	0	0	0	0	0	0	0	0	0	0
218	0	0	0	0	0	0	0	0	0	0	0	0	0	0	0	0	0	0	0	0	0	0	0	0	0	0	0
219	0	0	0	0	0	0	0	0	0	0	0	0	0	0	0	0	0	0	0	0	0	0	0	0	0	0	0
220	0	2	0	0	1	0	0	0	0	0	0	0	0	0	0	0	0	0	0	0	0	0	0	0	0	0	0
221	0	0	0	0	0	0	0	0	0	0	0	0	0	0	0	0	0	0	0	0	0	0	0	1	0	0	0
222	0	0	0	0	0	0	0	0	0	0	0	0	0	0	0	0	0	0	0	0	0	0	0	0	0	0	0
223	0	0	0	0	0	0	0	0	0	0	0	0	0	0	0	0	0	0	0	0	0	0	0	0	0	0	0
224	0	0	0	0	0	0	0	0	0	0	0	0	0	0	0	0	0	0	0	0	0	0	0	0	0	0	0
225	1	0	0	0	0	0	0	0	0	0	0	0	0	0	0	0	0	0	0	0	0	0	0	0	0	0	0
226	0	0	0	0	0	0	0	0	0	0	0	0	0	0	0	0	0	0	0	0	0	0	0	0	0	0	0
227	0	0	0	0	0	0	0	0	0	0	0	0	0	0	0	0	0	0	0	0	0	0	0	0	0	0	0
228	0	0	0	0	0	0	0	0	0	0	0	0	0	0	0	0	0	0	0	0	0	0	0	0	0	0	0
229	0	0	0	0	0	0	0	0	0	0	0	0	0	0	0	0	0	0	0	0	0	0	0	0	0	0	0
230	2	0	0	0	0	0	0	0	0	0	0	0	0	0	0	0	0	0	0	0	0	0	0	0	0	0	0
231	0	0	0	0	0	0	0	0	0	0	0	0	0	0	0	0	0	0	0	0	0	0	0	0	0	0	0
232	1	1	0	0	0	0	0	0	0	0	0	0	0	0	0	0	0	0	0	0	0	0	0	0	0	0	0
233	1	0	0	0	0	0	0	0	0	0	0	0	0	0	0	0	0	0	0	0	0	0	0	0	0	0	0
234	0	1	0	0	0	0	0	0	0	0	0	0	0	0	0	0	0	0	0	0	0	0	0	0	0	0	0
235	0	1	0	0	0	0	0	0	0	0	0	0	0	0	0	0	0	0	0	0	0	0	0	0	0	0	0
236	0	0	0	0	1	0	0	0	0	0	0	0	0	0	0	0	0	0	0	0	0	0	0	0	0	0	0
237	0	2	0	0	0	0	0	0	0	0	0	0	0	0	0	0	0	0	0	0	0	0	0	0	0	0	0
238	0	3	0	0	0	0	0	0	0	0	0	0	0	0	0	0	0	0	0	0	0	0	0	2	0	0	0
239	2	0	0	0	0	0	0	0	0	0	0	0	0	0	0	0	0	0	0	0	0	0	0	0	0	0	0
240	0	0	0	0	0	0	0	0	0	0	0	0	0	0	0	0	0	0	0	0	0	0	0	0	0	0	0
241	0	0	0	0	0	0	0	0	0	0	0	0	0	0	0	0	0	0	0	0	0	0	0	0	0	0	0
242	0	1	0	0	0	0	0	0	0	0	0	0	0	0	0	0	0	0	0	0	0	0	0	0	0	0	0
243	0	0	0	0	0	0	0	0	0	0	0	0	0	0	0	0	0	0	0	0	0	0	0	0	0	0	0
244	0	0	0	0	0	0	0	0	0	0	0	0	0	0	0	0	0	0	0	0	0	0	0	0	0	0	0
245	2	1	0	0	0	0	0	0	0	0	0	0	0	0	0	0	0	0	0	0	0	0	0	0	0	0	0
246	0	0	0	0	0	0	0	0	0	0	0	0	0	0	0	0	0	0	0	0	0	0	0	0	0	0	0
247	0	0	0	0	0	0	0	0	0	0	0	0	0	0	0	0	0	0	0	0	0	0	0	0	0	0	0
248	0	0	0	0	0	0	0	0	0	0	0	0	0	0	0	0	0	0	0	0	0	0	0	0	0	0	0
249	4	1	0	0	0	0	0	0	0	0	0	1	0	0	0	0	0	0	0	0	0	0	0	0	0	0	0
250	0	0	0	0	0	0	0	0	0	0	0	0	0	0	0	0	0	0	0	0	0	0	0	0	0	0	0
251	0	5	0	0	0	0	0	0	0	0	0	0	0	0	0	0	0	0	0	0	0	0	0	0	0	0	0
252	0	3	0	0	0	0	0	0	0	0	0	0	0	0	0	0	0	0	0	0	0	0	0	0	0	0	0
253	0	3	0	0	0	0	0	0	0	0	0	0	0	0	0	1	0	0	0	0	0	0	0	0	0	0	0
254	0	1	0	0	0	0	0	0	0	0	0	0	0	0	0	0	0	0	0	0	0	0	0	0	0	0	0
255	0	4	0	0	1	0	0	0	0	0	0	0	0	0	0	0	0	0	0	0	0	0	0	0	0	0	0
256	0	7	0	0	0	0	0	0	0	0	0	0	0	0	0	0	0	0	0	0	0	0	0	0	0	0	0
257	0	9	0	0	1	0	0	0	0	0	0	0	0	0	0	0	0	0	0	0	0	0	0	0	0	0	0
258	0	0	0	0	1	0	0	0	0	0	0	0	0	0	0	0	0	0	0	0	0	0	0	1	0	0	0
259	0	0	0	0	0	0	0	0	0	0	0	0	0	0	0	0	0	0	0	0	0	0	1	0	0	0	0
260	0	3	0	0	0	0	0	0	0	0	0	0	0	0	0	0	0	0	0	0	0	0	0	0	0	0	0
261	0	3	0	0	0	0	0	0	0	0	0	0	0	0	0	0	0	0	0	0	0	0	0	0	0	0	0
262	0	2	0	0	0	0	0	0	0	0	0	0	0	0	0	0	0	0	0	0	0	1	0	0	0	0	0
263	0	3	0	0	0	0	0	0	0	0	0	0	0	0	0	1	0	1	0	0	0	1	0	0	0	0	0
264	0	0	0	0	0	0	0	0	0	0	0	0	0	0	0	0	0	0	0	0	0	0	0	0	0	0	0
265	0	7	0	0	0	0	0	0	0	0	0	0	0	0	0	0	0	0	0	0	0	0	0	0	0	0	0
266	0	2	0	0	0	0	0	0	0	0	0	0	0	0	0	0	0	0	0	0	0	0	0	0	0	0	0
267	0	2	0	0	0	0	0	0	0	0	0	0	0	0	0	0	0	0	0	0	0	0	0	0	0	0	0
268	0	0	0	0	0	0	0	0	0	0	0	0	0	0	0	0	0	0	0	0	0	0	0	0	0	0	0
269	0	0	0	0	0	0	0	0	0	0	0	0	0	0	0	0	0	0	0	0	0	0	0	0	0	0	0
270	0	10	0	0	0	0	0	0	0	0	0	0	0	0	0	0	0	1	0	0	0	0	0	0	0	0	0
271	0	2	0	0	0	0	0	0	0	0	0	0	0	0	0	0	0	2	0	0	0	0	0	0	0	0	0
272	0	0	0	0	1	0	0	0	0	0	0	0	0	0	0	0	0	0	0	0	0	0	0	0	0	0	0
273	0	0	0	0	0	0	0	0	0	0	0	0	0	0	0	0	0	0	0	0	0	0	0	0	0	0	0
274	0	1	0	0	0	0	0	0	0	0	0	0	0	0	0	0	0	0	0	0	0	0	0	1	0	0	0
275	0	4	0	0	0	0	0	0	0	0	0	0	0	0	0	1	0	0	0	0	0	1	0	0	0	0	0
276	0	4	0	0	0	0	0	0	0	0	0	0	0	0	0	0	0	0	0	0	0	0	0	0	0	0	0
277	0	2	0	0	0	0	0	0	0	0	0	0	0	0	0	0	0	0	0	0	0	3	0	1	0	0	0
278	0	2	0	0	0	0	0	0	0	0	0	0	0	0	0	0	0	0	0	0	0	0	0	0	0	0	0
279	0	0	0	0	0	0	0	0	0	0	0	0	0	0	0	0	0	0	0	0	0	1	0	0	0	0	0
280	0	6	0	0	0	0	0	0	0	0	0	0	0	0	0	1	0	0	0	0	0	1	0	0	0	0	0
281	0	3	0	0	1	0	0	0	0	0	0	0	0	0	0	0	0	0	0	0	0	0	0	0	0	0	0
282	0	2	0	0	0	0	0	0	0	0	0	0	0	0	0	0	0	0	0	0	0	0	0	0	0	0	0
283	0	5	0	0	0	0	0	0	0	0	0	0	0	0	0	1	0	0	0	0	0	0	0	0	0	0	0
284	0	1	0	0	0	0	0	0	0	0	0	0	0	0	0	0	0	0	0	0	0	0	0	1	0	0	0
285	0	3	0	0	0	0	0	0	0	0	0	0	0	0	0	0	0	0	0	0	0	0	0	0	0	0	0
286	0	0	0	0	0	0	0	0	0	0	0	0	0	0	0	0	0	0	0	0	0	0	0	0	0	0	0
287	0	4	0	0	0	0	0	0	0	0	0	0	0	0	0	0	0	0	0	0	0	0	0	0	0	0	0
288	1	0	0	0	3	0	0	0	0	0	0	0	0	0	0	0	0	0	0	0	0	0	0	1	0	0	0
289	0	2	0	0	0	0	0	0	0	0	0	0	0	0	0	0	0	0	0	0	0	0	0	0	0	0	0
290	0	3	0	0	0	0	0	0	0	0	0	0	0	0	0	0	0	0	0	0	0	0	0	0	0	0	0
291	0	1	0	0	0	0	0	0	0	0	0	0	0	0	0	0	0	0	0	0	0	0	0	0	0	0	0
292	0	4	0	0	0	0	0	0	0	0	0	0	0	0	0	1	0	0	0	0	0	0	0	0	0	0	0
293	0	3	0	0	0	0	0	0	0	0	0	0	0	0	0	0	0	0	0	0	0	0	0	0	0	0	0
294	0	1	0	0	1	0	0	0	0	0	0	0	0	0	0	0	0	0	0	0	0	0	1	0	0	0	0
295	0	2	0	0	0	0	0	0	0	0	0	0	0	0	0	0	0	0	0	0	0	2	1	0	0	0	0
296	1	0	0	0	0	0	0	0	0	0	0	0	0	0	0	0	0	0	0	0	0	0	0	0	0	0	0
297	0	11	0	0	0	0	0	0	0	0	0	0	1	0	0	0	0	0	0	0	0	0	0	0	0	0	0
298	0	2	0	0	0	0	0	0	0	0	0	0	0	0	0	0	0	0	0	0	0	0	1	0	0	0	0
299	0	6	0	0	0	0	0	0	0	0	0	0	0	0	0	0	0	0	0	0	0	0	0	0	0	0	0
300	0	2	0	0	0	0	0	0	0	0	0	0	0	0	0	0	0	0	0	0	0	0	0	1	0	0	0
301	0	1	0	0	0	0	0	0	0	0	0	0	0	0	0	0	0	0	0	0	0	0	0	0	0	0	0
302	0	1	0	0	0	0	0	0	0	0	0	0	0	0	0	0	0	0	0	0	0	0	0	0	0	0	0
303	0	2	0	0	0	0	0	0	0	0	0	0	0	0	0	0	0	0	0	0	0	0	0	0	0	0	0
304	0	2	0	0	0	0	0	0	0	0	0	0	0	0	0	0	0	0	0	0	0	0	0	0	0	0	0
305	0	0	0	0	0	0	0	0	0	0	0	0	0	0	0	0	0	0	0	0	0	0	0	0	0	0	0
306	0	1	0	0	0	0	0	0	0	1	0	0	0	0	0	0	0	0	0	0	0	0	0	0	0	0	0
307	2	1	0	0	0	0	0	0	0	0	0	0	0	0	0	0	0	0	0	0	0	0	0	0	0	0	0
308	0	0	0	0	0	0	0	0	0	0	0	0	0	0	0	0	0	0	0	0	0	0	0	0	0	0	0
309	0	0	0	0	0	0	0	0	0	0	0	0	0	0	0	0	0	0	0	0	0	0	0	0	0	0	0
310	0	0	0	0	0	0	0	0	0	0	0	0	0	0	0	0	0	0	0	0	0	0	0	0	0	0	0
311	0	3	0	0	0	0	0	0	0	0	0	0	0	0	0	0	0	0	0	0	0	0	1	0	0	0	0
312	0	1	0	0	0	0	0	0	0	0	0	0	0	0	0	0	0	0	0	0	0	0	0	0	0	0	0
313	0	1	0	0	0	0	0	0	0	0	0	0	0	0	0	0	0	0	0	0	0	0	0	0	0	0	0
314	0	0	0	0	0	0	0	0	0	0	0	0	0	0	0	0	0	0	0	0	0	0	0	0	0	0	0
315	0	3	0	0	0	0	0	0	0	0	0	0	0	0	0	0	0	0	0	0	0	0	0	0	0	0	0
316	0	3	0	0	0	0	0	0	0	0	0	0	0	0	0	0	0	0	0	0	0	0	0	0	0	0	0
317	0	0	0	0	0	0	0	0	0	0	0	0	0	0	0	0	0	0	0	0	0	0	0	0	0	0	0
318	0	1	0	0	0	0	0	0	0	0	0	0	0	0	0	0	0	0	0	0	0	0	0	0	0	0	0
319	0	1	0	0	0	0	0	0	0	0	0	0	0	0	0	0	0	0	0	0	0	0	0	0	0	0	0
320	1	6	0	0	0	0	0	0	0	0	0	0	0	0	0	0	0	0	0	0	0	0	0	0	0	0	0
321	0	0	0	0	0	0	0	0	0	0	0	0	0	0	0	0	0	0	0	0	0	0	0	0	0	0	0
322	0	0	0	0	0	0	0	0	0	0	0	0	0	0	0	0	0	0	0	0	0	0	0	1	0	0	0
323	0	0	0	0	0	0	0	0	0	0	0	0	0	0	0	0	0	0	0	0	0	0	0	0	0	0	0
324	0	0	0	0	1	0	0	0	0	0	0	0	0	0	0	0	0	0	0	0	0	0	0	0	0	0	0
325	0	3	0	0	0	0	0	0	0	0	0	0	0	0	0	0	0	0	0	0	0	0	0	0	0	0	0
326	0	0	0	0	0	0	0	0	0	0	0	0	0	0	0	0	0	0	0	0	0	0	0	0	0	0	0
327	0	3	0	0	0	0	0	0	0	0	0	0	0	0	0	0	0	0	0	0	0	0	0	0	0	0	0
328	0	1	0	0	0	0	0	0	0	0	0	0	0	0	0	0	0	0	0	0	0	0	0	0	0	0	0
329	0	0	0	0	0	0	0	0	0	0	0	0	0	0	0	0	0	0	0	0	0	0	0	0	0	1	0
330	0	1	0	0	0	0	0	0	0	0	0	0	0	0	0	0	0	0	0	0	0	0	1	0	0	0	0
331	0	1	0	0	0	0	0	0	0	0	0	0	0	0	0	0	0	0	0	0	0	0	0	1	0	0	0
332	0	0	0	0	0	0	0	0	0	0	0	0	0	0	0	0	0	0	0	0	0	0	0	0	0	0	0
333	0	2	0	0	0	0	0	0	0	0	0	0	0	0	0	0	0	0	0	0	0	0	0	0	0	0	0
334	0	2	0	0	0	0	0	0	0	0	0	0	0	0	0	0	0	0	0	0	0	0	0	0	0	0	0
335	0	0	0	0	0	0	0	0	0	0	0	0	0	0	0	0	0	0	0	0	0	0	0	0	0	0	0
336	0	0	0	0	0	0	0	0	0	0	0	0	0	0	0	0	0	0	0	0	0	0	0	0	0	0	0
337	0	0	0	0	0	0	0	0	0	0	0	0	0	0	0	0	0	0	0	0	0	0	0	0	0	0	0
338	0	1	0	0	0	0	0	0	0	0	0	0	0	0	0	1	0	0	0	0	0	0	0	0	0	0	0
339	0	0	0	0	0	0	0	0	0	0	0	0	0	0	0	0	0	0	0	0	0	0	0	0	0	0	0
340	0	0	0	0	0	0	0	0	0	0	0	0	0	0	0	0	0	0	0	0	0	1	0	0	0	0	0
341	1	0	0	0	0	0	0	0	0	0	0	0	0	0	0	0	0	0	0	0	0	0	0	0	0	0	0
342	0	1	0	0	0	0	0	0	0	0	0	0	0	0	0	0	0	0	0	0	0	0	0	0	0	0	0
343	0	0	0	0	0	0	0	0	0	0	0	0	0	0	0	0	0	0	0	0	0	0	0	0	0	0	0
344	0	0	0	0	0	0	0	0	0	0	0	0	0	0	0	0	0	0	0	0	0	0	0	0	0	0	0
345	0	0	0	0	0	0	0	0	0	0	0	0	0	0	0	0	0	0	0	0	0	0	0	0	0	0	0
346	0	2	0	0	0	0	0	0	0	0	0	0	0	0	0	0	0	0	0	0	0	0	0	0	0	0	0
347	0	0	0	0	0	0	0	0	0	0	0	0	0	0	0	0	0	0	0	0	0	0	1	0	0	0	0
348	0	0	0	0	0	0	0	0	0	0	0	0	0	0	0	0	0	0	0	0	0	0	0	0	0	0	0
349	0	4	0	0	0	0	0	0	0	0	0	0	0	0	0	0	0	0	0	0	0	0	0	0	0	0	0
350	1	4	0	0	0	0	0	0	0	0	0	0	0	0	0	0	0	0	0	0	0	0	0	1	0	0	0
351	0	1	0	0	1	1	0	0	0	0	0	0	0	0	0	0	0	0	0	0	0	1	0	0	0	0	0
352	0	0	1	0	0	6	0	0	0	0	0	0	0	0	0	1	2	2	0	0	0	2	0	0	0	0	0
353	0	1	0	0	0	1	0	0	1	0	0	0	0	0	0	0	0	1	0	0	0	0	0	0	0	0	0
354	0	0	0	0	1	1	0	0	0	0	0	0	0	0	0	1	0	0	0	0	0	0	0	0	0	0	0
355	0	0	0	0	0	2	0	1	0	0	0	0	0	0	0	0	0	0	0	1	0	0	1	0	0	0	0
356	0	0	0	0	0	1	0	0	0	0	0	0	0	0	0	1	0	2	0	0	0	0	2	0	0	0	0
357	0	5	0	0	0	0	0	0	0	0	0	0	0	0	0	0	0	0	0	0	0	0	0	0	0	0	0
358	0	0	0	0	0	0	0	0	0	0	0	0	0	0	0	0	0	0	0	0	0	0	0	0	0	0	0
359	0	0	0	0	0	1	0	0	0	0	0	0	0	0	0	1	0	4	0	0	0	4	0	1	0	0	0
360	0	0	0	0	1	0	0	1	0	0	0	0	0	0	0	2	0	0	0	0	0	0	0	0	0	0	0
361	0	0	0	0	0	1	0	0	0	0	0	0	0	0	0	0	0	0	0	0	0	0	0	0	0	0	0
362	0	0	0	0	0	1	1	0	0	0	1	0	0	0	0	0	0	0	0	1	0	0	0	0	0	0	0
363	0	1	0	0	2	2	0	0	0	0	0	0	0	0	0	4	0	1	0	0	0	4	0	1	0	0	0
364	0	0	0	0	0	2	0	0	0	0	0	0	0	0	0	0	0	0	0	0	0	0	0	0	0	0	0
365	0	0	0	0	0	0	0	0	0	0	0	0	0	0	0	0	0	0	0	0	0	0	0	0	0	0	0
366	0	0	0	0	0	0	0	0	0	0	0	0	0	0	0	0	0	0	0	0	0	0	0	0	0	0	0
367	0	0	0	0	0	0	0	0	0	0	0	0	0	0	0	1	0	0	0	0	0	0	0	0	0	0	0
368	0	0	0	0	0	1	0	0	0	0	0	0	0	0	0	0	0	0	1	0	0	0	0	1	0	0	0
369	0	0	0	0	0	2	0	0	0	0	0	0	0	0	0	0	0	0	0	0	0	0	0	0	0	0	0
370	0	2	0	0	0	0	1	1	0	0	0	0	0	0	0	0	0	0	0	0	0	0	1	0	0	0	0
371	0	0	0	0	0	0	1	0	0	0	0	0	0	0	0	0	0	0	0	0	0	0	0	0	0	0	0
372	0	1	0	0	0	5	0	1	0	0	0	0	0	0	0	0	0	0	0	0	0	0	0	0	0	0	0
373	0	0	0	0	0	0	0	0	0	0	0	0	0	1	0	0	0	0	0	0	0	0	0	0	0	0	0
374	0	0	0	0	0	0	0	0	0	0	0	0	0	0	0	0	0	0	0	0	0	0	0	0	0	0	0
375	0	0	0	0	0	2	1	3	0	0	0	0	0	0	0	1	0	1	0	0	1	0	0	0	0	0	0
376	0	1	0	0	0	0	0	0	0	0	0	0	0	0	0	1	0	0	0	0	0	0	0	0	0	0	0
377	0	0	0	0	0	1	0	0	0	0	0	0	0	0	0	0	0	0	0	0	0	1	0	0	0	0	0
378	0	0	0	0	0	1	0	0	0	0	0	0	0	0	0	0	0	0	0	0	0	0	0	0	0	0	0
379	0	0	0	0	0	0	0	0	0	0	0	0	0	0	0	0	0	0	0	0	0	0	0	0	0	0	0
380	0	0	0	0	0	0	0	0	0	0	0	0	0	0	0	0	0	0	0	0	0	2	0	0	0	0	0
381	0	0	0	0	0	0	0	0	0	0	0	0	0	0	0	0	0	0	0	0	0	0	0	0	0	0	0
382	0	0	0	0	0	0	0	0	0	0	0	1	0	0	0	0	0	0	0	0	0	0	0	0	0	0	0
383	0	1	0	0	0	2	0	0	0	0	0	0	0	0	0	0	0	0	0	0	0	0	0	0	0	0	0
384	0	0	0	0	0	0	0	0	0	0	0	0	0	0	0	0	0	1	0	0	0	0	5	0	0	0	0
385	0	0	0	0	0	1	0	0	0	0	0	0	0	0	0	0	0	0	0	0	0	2	1	0	0	0	0
386	0	0	0	0	1	0	0	0	0	0	0	0	0	0	0	0	0	0	0	0	0	0	0	0	0	0	0
387	0	0	0	0	0	3	0	0	0	0	0	0	0	0	0	0	0	0	0	0	0	0	0	0	0	0	0
388	0	0	0	0	0	0	0	0	0	0	0	0	0	0	0	0	0	0	0	0	0	2	0	1	0	0	0
389	0	0	0	0	0	0	0	0	0	0	0	0	0	0	0	0	0	0	0	0	0	0	2	0	0	0	0
390	0	0	0	0	0	0	0	0	0	0	0	0	0	0	0	0	0	0	0	0	0	0	0	0	0	0	0
391	0	1	0	0	1	12	0	0	0	0	0	0	0	0	0	0	0	0	0	0	0	0	0	0	0	0	0
392	0	1	0	0	0	2	0	0	0	0	0	0	0	0	0	2	0	1	0	0	0	2	0	0	0	0	0
393	0	0	0	0	0	3	0	0	0	0	0	0	0	0	0	0	0	0	0	0	0	0	0	0	0	0	0
394	0	1	0	0	0	1	0	0	0	0	0	0	0	0	0	0	0	0	0	0	0	0	0	0	0	0	0
395	0	0	0	0	0	0	0	0	0	0	0	0	0	0	0	0	0	0	0	0	0	0	0	0	0	0	0
396	0	0	0	0	0	0	0	0	0	0	0	0	0	0	0	0	0	0	0	0	0	0	0	0	0	0	0
397	0	2	0	0	0	0	0	0	0	0	0	0	0	0	0	1	0	0	0	0	0	0	0	0	0	0	0
398	0	0	0	0	0	0	0	0	0	0	0	0	0	0	0	0	0	0	0	0	0	0	0	0	0	0	0
399	0	0	0	0	0	1	0	0	0	0	0	0	0	1	0	0	0	0	0	0	0	0	0	0	0	0	0
400	2	1	0	0	0	1	0	0	0	0	0	0	0	0	0	0	0	1	0	0	0	0	1	0	0	0	0
401	0	2	0	0	0	0	0	0	0	0	0	0	0	0	0	0	0	0	0	0	0	0	0	0	0	0	0
402	0	0	0	0	0	0	0	0	0	0	0	0	0	0	0	0	0	0	0	0	0	0	0	0	0	0	0
403	0	0	0	0	0	0	0	0	0	0	0	0	0	0	0	0	0	0	0	0	0	0	0	0	0	0	0
404	0	0	0	0	0	0	0	0	0	0	0	0	0	0	0	0	0	0	0	0	0	0	0	0	0	0	0
405	0	2	0	0	0	0	0	0	0	0	0	0	0	0	0	0	0	0	0	0	0	0	0	1	0	0	0
406	0	1	0	0	0	0	0	0	0	0	0	0	0	0	0	0	0	0	0	0	0	0	0	0	0	0	0
407	0	2	0	0	0	0	0	0	0	0	0	0	0	0	0	0	0	0	0	0	0	0	0	0	0	0	0
408	0	0	0	0	0	2	0	0	0	0	0	0	0	0	0	0	0	0	0	0	0	0	0	0	0	0	0
409	0	0	0	0	0	0	0	0	0	0	0	0	0	0	0	0	0	0	0	0	0	0	0	0	0	0	0
410	0	0	0	0	0	0	0	0	0	0	0	0	0	0	0	0	0	0	0	0	0	0	0	0	0	0	0
411	0	0	0	0	0	0	0	0	0	0	0	0	0	0	0	0	0	0	0	0	0	0	0	0	0	0	0
412	0	2	0	0	0	0	0	0	0	0	0	0	0	0	0	0	0	0	0	0	0	0	0	0	0	0	0
413	0	0	0	0	0	2	0	0	0	0	0	0	0	0	0	0	1	0	0	1	0	0	0	1	0	0	0
414	0	1	0	0	0	0	0	0	0	0	0	0	0	0	0	0	0	0	0	0	0	0	0	0	0	0	0
415	0	0	0	0	0	0	0	0	0	0	0	0	0	0	0	0	0	0	0	0	0	0	0	0	0	0	0
416	0	0	0	0	0	0	0	0	0	0	0	0	0	0	0	0	0	0	0	0	0	0	0	0	0	0	0
417	0	1	0	0	0	0	0	0	0	0	0	0	0	0	0	1	0	0	0	0	0	1	0	0	0	0	0
418	0	0	0	0	0	0	0	0	0	0	0	0	0	0	0	0	0	0	0	0	0	0	0	0	0	0	0
419	0	0	0	0	0	0	0	0	0	0	0	0	0	0	0	0	0	0	0	0	0	0	0	0	0	0	0
420	0	1	0	0	0	1	0	1	0	0	0	0	0	0	0	0	0	0	0	0	0	0	0	0	0	0	0
421	0	0	0	0	0	0	0	0	0	0	0	0	0	0	0	0	0	0	0	0	0	0	0	1	0	0	0
422	0	1	0	0	0	0	0	0	0	0	0	0	0	0	0	0	1	0	0	0	0	0	1	0	0	0	0
423	0	0	0	0	0	0	0	0	0	0	0	0	0	0	0	0	0	0	0	0	0	0	0	0	0	0	0
424	0	0	0	0	0	0	0	0	0	0	0	0	0	0	0	0	0	0	0	1	0	0	0	0	0	0	0
425	0	0	0	0	0	1	0	0	0	0	0	0	0	0	0	0	0	0	0	0	1	0	0	0	0	0	0
426	0	2	0	0	0	0	0	0	0	0	0	0	0	0	0	0	1	0	0	0	0	0	0	0	0	0	0
427	0	0	0	0	0	0	0	0	0	0	0	0	0	0	0	0	0	0	0	0	0	0	0	0	0	0	0
428	0	0	0	0	0	1	0	0	0	0	0	0	0	0	0	0	0	0	0	0	0	0	0	0	0	0	0
429	0	1	0	0	0	0	0	0	0	0	0	0	0	0	0	0	0	0	0	0	2	0	0	0	0	0	0
430	0	0	0	0	0	0	0	0	0	0	0	0	0	0	0	0	0	0	0	0	0	0	0	0	0	0	0
431	0	1	0	0	0	0	0	0	0	0	0	0	0	0	0	0	0	0	0	0	0	0	0	0	0	0	0
432	0	1	0	0	0	0	0	0	0	0	0	0	0	0	0	0	0	0	0	0	0	0	0	0	0	1	0
433	0	0	1	0	0	3	0	0	0	0	0	0	0	0	0	0	0	0	0	0	0	0	0	0	0	0	0
434	0	0	0	0	0	1	0	0	0	0	0	0	0	0	0	0	0	0	0	0	0	0	0	0	0	0	0
435	0	1	0	0	0	0	0	0	0	0	0	0	0	0	0	0	1	0	0	0	0	0	0	1	0	0	0
436	0	0	0	0	0	0	0	0	0	0	0	0	0	0	0	0	1	0	0	0	0	0	0	0	0	0	0
437	0	0	0	0	0	0	1	0	0	0	0	0	0	0	0	0	0	0	0	0	0	0	0	0	0	0	0
438	0	2	0	0	0	0	0	0	0	0	0	0	0	0	0	0	0	0	0	0	1	0	0	0	0	0	0
439	0	0	0	0	0	0	0	0	0	0	0	0	0	0	0	0	0	0	0	0	0	0	0	0	0	0	0
440	0	3	0	0	0	3	0	0	0	0	0	0	0	0	0	0	0	0	0	0	0	0	0	0	0	1	0
441	0	2	0	0	0	1	0	0	0	0	0	0	0	0	0	0	0	0	0	1	0	0	0	0	0	0	0
442	0	4	0	0	0	0	0	0	0	0	0	0	0	0	0	0	0	0	0	0	0	1	0	0	0	0	0
443	0	3	0	0	0	0	0	0	0	0	0	0	0	0	0	0	1	0	0	0	0	1	0	0	0	0	0
444	0	0	0	0	0	0	0	0	0	0	0	0	0	0	0	0	0	0	0	0	0	0	0	0	0	0	0
445	0	5	0	0	0	0	0	0	0	0	0	0	0	0	0	0	0	0	0	0	0	0	0	0	0	0	0
446	0	2	0	0	0	0	0	0	0	0	0	0	0	0	0	0	0	0	0	0	0	0	0	0	0	0	0
447	0	3	0	0	0	0	0	0	0	0	0	0	0	0	0	0	1	0	0	0	0	0	0	0	0	0	0
448	0	2	0	0	0	0	0	0	0	0	0	0	0	0	0	0	0	1	0	0	0	0	0	0	0	0	0
449	0	0	0	0	0	0	0	0	0	0	0	0	0	0	0	0	0	0	0	0	0	0	0	0	0	0	0
450	0	3	0	0	0	3	0	0	0	0	0	0	0	0	0	0	0	0	0	0	0	1	0	1	0	0	0
451	0	0	0	0	0	1	0	0	0	0	0	0	0	0	0	0	0	0	0	0	0	0	0	0	0	0	0
452	0	0	0	0	0	2	1	0	0	0	0	0	0	0	0	0	0	0	0	0	0	0	1	0	0	0	0
453	0	0	0	0	0	1	0	0	0	0	0	0	0	0	0	0	1	0	0	0	0	0	0	0	0	0	0
454	0	0	0	0	0	0	0	0	0	0	0	0	0	0	0	0	0	0	0	0	0	0	0	0	0	0	0
455	0	0	0	0	0	0	0	0	0	0	0	0	0	0	0	0	0	0	0	0	0	0	0	0	0	0	0
456	0	0	0	0	0	0	0	0	0	0	0	0	0	0	0	0	0	0	0	0	0	0	0	0	0	0	0
457	0	2	0	0	0	0	0	1	0	0	0	0	0	0	0	0	0	0	0	0	0	0	0	0	0	0	0
458	0	0	0	0	0	0	0	0	0	0	0	0	0	0	0	0	0	0	0	0	0	0	0	0	0	0	0
459	0	0	0	0	0	0	0	0	0	0	0	0	0	0	0	0	0	0	0	0	0	0	0	0	0	0	0
460	0	0	0	0	0	0	0	0	0	0	0	0	0	0	0	0	0	0	0	0	0	0	0	0	0	0	0
461	0	0	0	0	0	0	0	0	0	0	0	0	0	0	0	0	0	0	0	0	0	0	0	0	0	0	0
462	0	0	0	0	0	0	0	0	0	0	0	0	0	0	0	0	0	0	0	0	0	0	0	0	0	0	0
463	0	0	0	0	0	1	0	0	0	0	0	0	0	0	0	0	0	0	0	0	0	0	2	0	0	0	0
464	0	0	0	0	0	0	0	0	0	0	0	0	0	0	0	0	0	0	0	0	0	0	0	1	0	0	0
465	0	0	0	0	0	0	0	0	0	0	0	0	0	0	0	0	0	0	0	0	0	0	1	0	0	0	0
466	0	0	0	0	0	0	0	0	0	0	0	0	0	0	0	0	0	0	0	0	0	0	0	0	0	0	0
467	0	0	0	0	0	0	0	0	0	0	0	0	0	0	0	0	0	0	0	0	0	0	0	0	0	0	0
468	0	0	0	0	0	0	0	0	0	0	0	0	0	0	0	0	0	0	0	0	0	0	0	0	0	0	0
469	0	0	0	0	0	3	0	0	0	0	0	0	0	0	0	0	0	0	0	0	0	0	0	0	0	0	0
470	0	0	0	0	0	0	0	0	0	0	0	0	0	0	0	0	0	0	0	0	0	0	0	0	0	0	0
471	0	0	0	0	0	0	0	0	0	0	0	0	0	0	0	0	0	0	0	0	0	0	0	0	0	0	0
472	0	0	0	0	0	0	0	0	0	0	0	0	0	0	0	0	0	0	0	0	0	0	0	0	0	0	0
473	0	0	0	0	0	0	0	0	0	0	0	0	0	0	0	0	0	0	0	0	0	1	0	0	0	0	0
474	0	0	0	0	0	0	0	0	0	0	0	0	0	0	0	0	0	0	0	0	0	0	0	0	0	0	0
475	0	0	0	0	0	0	0	0	0	0	0	0	0	0	0	0	0	0	0	0	0	0	0	0	0	0	0
476	0	0	0	0	0	0	0	0	0	0	0	0	0	0	0	0	0	0	0	0	0	0	0	0	0	0	0
477	0	0	0	0	0	0	0	0	0	0	0	0	0	0	0	0	0	0	0	0	0	0	1	0	0	0	0
478	0	0	0	0	0	0	0	0	0	0	0	0	0	0	0	0	0	0	0	0	0	0	0	0	0	0	0
479	0	0	0	0	0	0	0	0	0	0	0	0	0	0	0	0	0	0	0	0	0	0	0	0	0	0	0
480	0	0	0	0	0	0	0	0	0	0	0	0	0	0	0	0	0	0	0	0	0	0	0	0	0	0	0
481	0	0	0	0	0	0	0	3	0	0	0	0	0	0	0	0	0	0	0	0	0	0	0	0	0	0	0
482	0	0	0	0	0	0	0	0	0	0	0	0	0	0	0	0	0	0	0	0	0	0	0	0	0	0	0
483	0	0	0	0	0	0	0	0	0	0	0	0	0	0	0	0	0	0	0	0	0	0	0	0	0	0	0
484	0	0	0	0	0	1	0	0	0	0	0	0	0	0	0	0	0	0	0	0	0	0	0	0	0	0	0
485	0	0	0	0	0	0	0	0	0	0	0	0	0	0	0	0	0	0	0	0	0	0	0	0	0	0	0
486	0	0	0	0	0	0	0	0	0	0	0	0	0	0	0	0	0	0	0	0	0	0	0	0	0	0	0
487	0	0	0	0	0	0	0	0	0	0	0	0	0	0	0	0	0	0	0	0	0	0	0	0	0	0	0
488	0	0	0	0	0	0	0	0	0	0	0	0	0	0	0	0	0	0	0	0	0	0	1	0	0	0	0
489	0	0	0	0	0	0	0	0	0	0	0	0	0	0	0	0	0	0	0	0	0	0	0	0	0	0	0
490	0	0	0	0	0	0	0	0	0	0	0	0	0	0	0	0	0	0	0	0	0	0	0	0	0	0	0
491	0	0	0	0	0	0	0	0	0	0	0	0	0	0	0	0	0	0	0	0	0	0	1	0	0	0	0
492	0	0	0	0	0	0	0	0	0	0	0	0	0	0	0	0	0	0	0	0	0	0	0	0	0	0	0
493	0	0	0	0	0	1	0	0	0	0	0	0	0	0	0	0	0	0	0	0	0	0	0	0	0	0	0
494	0	0	0	0	0	0	0	0	0	0	0	0	0	0	0	0	0	0	0	0	0	0	0	0	0	0	0
495	0	0	0	0	0	0	0	0	0	0	0	0	0	0	0	0	0	0	0	0	0	0	0	0	0	0	0
496	0	0	0	0	0	0	0	0	0	0	0	0	0	0	0	0	0	0	0	0	0	0	0	0	0	0	0
497	0	0	0	0	0	0	0	0	0	0	0	0	0	0	0	0	0	0	0	0	0	0	0	0	0	0	0
498	0	0	0	0	0	0	0	0	0	0	0	0	0	0	0	0	0	0	0	0	0	0	0	0	0	0	0
499	0	2	0	0	0	0	0	0	0	0	0	0	0	0	0	0	1	0	0	0	0	1	0	0	0	0	0
500	0	0	0	0	0	1	0	0	0	0	0	0	0	0	0	0	0	0	0	0	0	0	0	0	0	0	0
501	0	0	0	0	0	0	0	0	0	0	0	0	0	0	0	0	0	0	0	0	0	0	0	0	0	0	0
502	0	0	0	0	0	0	0	0	0	0	0	0	0	0	0	0	0	0	0	0	0	0	0	0	0	0	0
503	0	1	0	0	0	1	0	0	0	0	0	0	0	0	0	0	0	0	0	0	0	0	1	0	0	0	0
504	0	0	0	0	0	0	0	0	0	0	0	0	0	0	0	0	0	0	0	0	0	0	0	0	0	0	0
505	0	0	0	0	0	0	0	0	0	0	0	0	0	0	0	0	0	0	0	0	0	0	0	0	0	0	0
506	0	0	0	0	0	0	0	0	0	0	0	0	0	0	0	0	0	0	0	0	0	0	0	0	0	0	0
507	0	1	0	0	0	0	0	0	0	0	0	0	0	0	0	0	0	0	0	0	0	0	0	0	0	0	0
508	0	0	0	0	0	0	0	0	0	0	0	0	0	0	0	0	0	0	0	0	0	0	0	0	0	0	0
509	0	0	0	0	0	0	0	0	0	0	0	0	0	0	0	0	0	0	0	0	0	0	0	0	0	0	0
510	0	0	0	0	0	0	0	0	0	0	0	0	0	0	0	0	0	0	0	0	0	0	0	0	0	0	0
511	0	0	0	0	0	0	0	0	0	0	0	0	0	0	0	0	0	0	0	0	0	0	0	0	0	0	0
512	0	0	0	0	0	0	0	0	0	0	0	0	0	0	0	0	0	0	0	0	0	0	0	0	0	0	0
513	0	0	0	0	0	0	0	0	0	0	0	0	0	0	0	0	0	0	0	0	0	0	0	0	0	0	0
514	0	0	0	0	0	0	0	0	0	0	0	0	0	0	0	0	0	0	0	0	0	0	0	0	0	0	0
515	0	0	0	0	0	0	0	0	0	0	0	0	0	0	0	0	0	0	0	0	0	0	0	0	0	0	0
516	0	0	0	0	0	0	0	0	0	0	0	0	0	0	0	0	0	0	0	0	0	0	0	0	0	0	0
517	0	0	0	0	0	0	0	0	0	0	0	0	0	0	0	0	0	0	0	0	0	0	0	0	0	0	0
518	0	0	0	0	0	0	0	0	0	0	0	0	0	0	0	0	0	0	0	0	0	0	0	0	0	0	0
519	0	0	0	0	0	0	0	1	0	0	0	0	0	0	0	0	0	0	0	0	0	0	0	0	0	0	0
520	0	0	0	0	0	0	0	0	0	0	0	0	0	0	0	0	0	0	0	0	0	0	0	0	0	0	0
521	0	0	0	0	0	0	0	0	0	0	0	0	0	0	0	0	0	0	0	0	0	0	0	0	0	0	0
522	0	0	0	0	0	0	0	1	0	0	0	0	0	0	0	0	0	0	0	0	0	0	0	0	0	0	0
523	0	0	0	0	0	0	0	0	0	0	0	0	0	0	0	0	0	0	0	0	0	0	0	0	0	0	0
524	0	0	0	0	0	0	0	0	0	0	0	0	0	0	0	0	0	0	0	0	0	0	0	0	0	0	0
525	0	0	0	0	0	0	0	0	0	0	0	0	0	0	0	0	0	0	0	0	0	0	0	0	0	0	0
526	0	0	0	0	0	0	0	0	0	0	0	0	0	0	0	0	0	0	0	0	0	0	0	0	0	0	0
527	0	0	0	0	0	0	0	0	0	0	0	0	0	0	0	0	0	0	0	0	0	0	1	0	0	0	0
528	0	1	0	0	0	0	0	0	0	0	0	0	0	0	0	0	0	0	0	0	0	0	0	0	0	0	0
529	0	0	0	0	0	0	0	0	0	0	0	0	0	0	0	0	0	0	0	0	0	0	0	0	0	0	0
530	0	0	0	0	0	0	0	0	0	0	0	0	0	0	0	0	0	0	0	0	0	0	0	0	0	0	0
531	0	0	0	0	0	0	0	0	0	0	0	0	0	0	0	0	0	0	0	0	0	0	0	0	0	0	0
532	0	0	0	0	0	0	0	0	0	0	0	0	0	0	0	0	0	0	0	0	0	0	0	0	0	0	0
533	0	0	0	0	0	0	0	0	0	0	0	0	0	0	0	0	0	0	0	0	0	0	0	0	0	0	0
534	0	0	0	0	0	0	0	0	0	0	0	0	0	0	0	0	0	0	0	0	0	0	0	0	0	0	0
535	0	0	0	0	0	0	0	1	0	0	0	0	0	0	0	0	0	0	0	0	0	0	0	0	0	0	0
536	0	0	0	0	0	0	0	0	0	0	0	0	0	0	0	0	0	0	0	0	0	0	0	0	0	0	0
537	0	0	0	0	0	0	0	0	0	0	0	0	0	0	0	0	0	0	0	0	0	0	0	0	0	0	0
538	0	0	0	0	0	0	0	0	0	0	0	0	0	0	0	0	0	0	0	0	0	0	0	0	0	0	0
539	0	0	0	0	0	0	0	0	0	0	0	0	0	0	0	0	0	0	0	0	0	0	0	0	0	0	0
540	0	0	0	0	0	0	0	0	0	0	0	0	0	0	0	0	0	0	0	0	0	0	0	0	0	0	0
541	0	0	0	0	0	0	0	0	0	0	0	0	0	0	0	0	0	0	0	0	0	0	0	0	0	0	0
542	0	0	0	0	0	0	0	0	0	0	0	0	0	0	0	0	0	0	0	0	0	0	0	0	0	0	0
543	0	0	0	0	0	0	0	0	0	0	0	0	0	0	0	0	0	0	0	0	0	0	0	0	0	0	0
544	0	0	0	0	0	0	0	0	0	0	0	0	0	0	0	0	0	0	0	0	0	0	0	0	0	0	0
545	0	0	0	0	0	0	0	0	0	0	0	0	0	0	0	0	0	0	0	0	0	0	0	0	0	0	0
546	0	0	0	0	0	0	0	0	0	0	0	0	0	0	0	0	0	0	0	0	0	0	0	0	0	0	0
547	0	0	0	0	0	0	0	0	0	0	0	0	0	0	0	0	0	0	0	0	0	0	0	0	0	0	0
548	0	0	0	0	0	0	0	0	1	0	0	0	0	0	0	0	0	0	0	0	0	0	0	0	0	0	0
549	0	0	0	0	1	0	0	0	0	0	0	0	0	0	0	0	1	0	0	0	0	0	0	0	0	0	0
550	0	0	0	0	0	0	0	0	0	0	0	0	0	0	0	0	0	0	0	0	0	0	0	0	0	0	0
551	0	0	0	0	0	0	0	0	0	0	0	0	0	0	0	0	0	0	0	0	0	0	0	0	0	0	0
552	0	0	0	0	0	0	0	0	0	0	0	0	0	0	0	0	0	0	0	0	0	0	0	0	0	0	0
553	0	0	0	0	0	0	0	0	0	0	0	0	0	0	0	0	0	0	0	0	0	0	0	0	0	0	0
554	0	0	0	0	0	0	0	0	0	0	0	0	0	0	0	0	0	0	0	0	0	0	0	0	0	0	0
555	0	0	0	0	0	1	0	0	0	0	0	0	0	0	0	0	0	0	0	0	0	0	0	0	0	0	0
556	0	0	0	0	0	0	0	0	0	0	0	0	0	0	0	0	0	0	0	0	0	0	0	0	0	0	0
557	0	0	0	0	0	0	0	0	0	0	0	0	0	0	0	0	0	0	0	0	0	0	0	0	0	0	0
558	0	0	0	0	0	0	0	0	0	0	0	0	0	0	0	0	0	0	0	0	0	0	0	0	0	0	0
559	0	0	0	0	0	0	0	0	0	0	0	0	0	0	0	0	0	0	0	0	0	0	0	0	0	0	0
560	0	0	0	0	0	0	0	0	0	0	0	0	0	0	0	0	0	0	0	0	0	0	0	0	0	0	0
561	0	0	0	0	0	0	0	0	0	0	0	0	0	0	0	0	0	0	0	0	0	0	0	0	0	0	0
562	0	0	0	0	0	0	0	1	0	0	0	0	0	0	0	0	0	1	0	0	0	0	0	0	0	0	0
563	0	0	0	0	0	0	0	0	0	0	0	0	0	0	0	0	0	0	0	0	0	0	0	0	0	0	0
564	0	0	0	0	0	0	0	1	0	0	0	0	0	0	0	0	0	0	0	0	0	0	0	0	0	0	0
565	0	0	0	0	0	0	0	0	0	0	0	0	0	0	0	0	0	0	0	0	0	0	0	0	0	0	0
566	0	0	0	0	0	0	0	0	0	0	0	0	0	0	0	0	0	0	0	0	0	0	0	0	0	0	0
567	0	0	0	0	0	0	0	0	0	0	0	0	0	0	0	0	0	0	0	0	0	0	0	0	0	0	0
568	0	0	0	0	0	0	0	0	0	0	0	0	0	0	0	0	0	0	0	0	0	0	0	0	0	0	0
569	0	0	0	0	0	0	0	0	0	0	0	0	0	0	0	0	0	0	0	0	0	0	0	0	0	0	0
570	0	0	0	0	0	0	0	0	0	0	0	0	0	0	0	0	0	0	0	0	0	0	0	0	0	0	0
571	0	0	0	0	0	0	0	0	0	0	0	0	0	0	0	0	0	0	0	0	0	0	0	0	0	0	0
572	0	0	0	0	0	0	0	1	0	0	0	0	0	0	0	0	0	0	0	0	0	0	0	0	0	0	0
573	0	0	0	0	0	0	0	0	0	0	0	0	0	0	0	0	0	0	0	0	0	0	0	0	0	0	0
574	0	0	0	0	0	0	0	0	0	0	0	0	0	0	0	0	0	0	0	0	0	0	0	0	0	0	0
575	0	0	0	0	0	0	0	0	0	0	0	0	0	0	0	0	0	0	0	0	0	0	0	0	0	0	0
576	0	0	0	0	0	0	0	0	0	0	0	0	0	0	0	0	0	0	0	0	0	0	0	0	0	0	0
577	0	0	0	0	0	0	0	0	0	0	0	0	0	0	0	0	0	0	0	0	0	0	2	0	0	0	0
578	0	0	0	0	0	0	0	0	0	0	0	0	0	0	0	0	0	0	0	0	0	0	0	0	0	0	0
579	0	0	0	0	0	0	0	0	0	0	0	0	0	0	0	0	0	0	0	0	0	0	0	0	0	0	0
580	0	0	0	0	0	0	0	0	0	0	0	0	0	0	0	0	0	0	0	0	0	0	0	0	0	0	0
581	0	0	0	0	0	0	0	0	0	0	0	0	0	0	0	0	0	0	0	0	0	0	0	0	0	0	0
582	0	0	0	0	0	3	0	0	0	0	0	0	0	0	0	0	0	0	0	0	0	0	0	0	0	0	0
583	0	0	0	0	0	0	0	0	0	0	0	0	0	0	0	0	0	0	0	0	0	0	0	0	0	0	0
584	0	0	0	0	0	1	0	0	0	0	0	0	0	0	0	0	0	0	0	0	0	0	0	0	0	0	0
585	0	0	0	0	0	0	0	0	0	0	0	0	0	0	0	0	0	0	0	0	0	0	0	0	0	0	0
586	0	0	0	0	0	0	0	0	0	0	0	0	0	0	0	0	0	0	0	0	0	0	0	0	0	0	0
587	0	0	0	0	0	0	0	0	0	0	0	0	0	0	0	0	0	0	0	0	0	0	1	0	0	0	0
588	0	0	0	0	0	0	0	0	0	0	0	0	0	0	0	0	0	0	0	0	0	0	0	0	0	0	0
589	0	0	0	0	0	0	0	0	0	0	0	0	0	0	0	0	0	0	0	0	0	0	0	0	0	0	0
590	0	0	0	0	0	0	0	0	0	0	0	0	0	0	0	0	0	0	0	0	0	0	0	0	0	0	0
591	0	0	0	0	0	0	0	0	0	0	0	0	0	0	0	0	0	0	0	0	0	0	0	0	0	0	0
592	0	0	0	0	0	0	0	0	0	0	0	0	0	0	0	0	0	0	0	0	0	0	0	0	0	0	0
593	0	0	0	0	0	0	0	0	0	0	0	0	0	0	0	0	0	0	0	0	0	0	0	0	0	0	0
594	0	0	0	0	0	0	0	0	0	0	0	0	0	0	0	0	0	0	0	0	0	0	0	0	0	0	0
595	0	0	0	0	0	0	0	0	0	0	0	0	0	0	0	0	0	0	0	0	0	0	0	0	0	0	0
596	0	0	0	0	0	0	0	0	0	0	0	0	0	0	0	0	0	0	0	0	0	0	0	0	0	0	0
597	0	0	0	0	0	0	0	0	0	0	0	0	0	0	0	0	0	0	0	0	0	0	0	0	0	0	0
598	0	0	0	0	0	0	0	0	0	0	0	0	0	0	0	0	0	0	0	0	0	0	0	0	0	0	0
599	0	0	0	0	0	0	0	0	0	0	0	0	0	0	0	0	0	0	0	0	0	0	0	0	0	0	0
600	0	0	0	0	0	0	0	0	0	0	0	0	0	0	0	0	0	0	0	0	0	0	0	0	0	0	0
601	0	0	0	0	0	0	0	0	0	0	0	0	0	0	0	0	0	0	0	0	0	0	0	0	0	0	0
602	0	0	0	0	0	0	0	0	0	0	0	0	0	0	0	0	0	0	0	0	0	0	0	0	0	0	0
603	0	0	0	0	0	0	0	0	0	0	0	0	0	0	0	0	0	0	0	0	0	0	0	0	0	0	0
604	0	0	0	0	0	0	0	0	0	0	0	0	0	0	0	0	0	0	0	0	0	0	0	0	0	0	0
605	0	0	0	0	0	0	0	0	0	0	0	0	0	0	0	0	0	0	0	0	0	0	0	0	0	0	0
606	0	0	0	0	0	0	0	0	0	0	0	0	0	0	0	0	0	0	0	0	0	0	0	0	0	0	0
607	0	0	0	0	0	0	0	0	0	0	0	0	0	0	0	0	0	0	0	0	0	0	0	0	0	0	0
608	0	0	0	0	0	0	0	0	0	0	0	0	0	0	0	0	0	0	0	0	0	0	0	0	0	0	0
609	0	0	0	0	0	0	0	0	0	0	0	0	0	0	0	0	0	0	0	0	0	0	0	0	0	0	0
610	0	0	0	0	0	0	0	0	0	0	0	0	0	0	0	0	0	0	0	0	0	0	0	0	0	0	0
611	0	0	0	0	0	0	0	0	0	0	0	0	0	0	0	0	0	0	0	0	0	0	0	0	0	0	0
612	0	0	0	0	0	0	0	0	0	0	0	0	0	0	0	0	0	0	0	0	0	0	0	0	0	0	0
613	0	0	0	0	0	0	0	0	0	0	0	0	0	0	0	0	0	0	0	0	0	0	0	0	0	0	0
614	0	0	0	0	0	0	0	0	0	0	0	0	0	0	0	0	0	0	0	0	0	0	0	0	0	0	0
615	0	0	0	0	0	0	0	0	0	0	0	0	0	0	0	0	0	0	0	0	0	0	0	0	0	0	0
616	0	0	0	0	0	0	0	0	0	0	0	0	0	0	0	0	0	0	0	0	0	0	0	0	0	0	0
617	0	0	0	0	0	0	0	0	0	0	0	0	0	0	0	0	0	0	0	0	0	0	0	0	0	0	0
618	0	0	0	0	0	0	0	0	0	0	0	0	0	0	0	0	0	0	0	0	0	0	0	0	0	0	0
619	0	0	0	0	0	0	0	0	0	0	0	0	0	0	0	0	0	0	0	0	0	0	0	0	0	0	0
620	0	0	0	0	0	0	0	0	0	0	0	0	0	0	0	0	0	0	0	0	0	0	0	0	0	0	0
621	0	0	0	0	0	0	0	0	0	0	0	0	0	0	0	0	0	0	0	0	0	0	0	0	0	0	0
622	0	0	0	0	0	0	0	0	0	0	0	0	0	0	0	0	0	0	0	0	0	0	0	0	0	0	0
623	0	0	0	0	0	0	0	0	0	0	0	0	0	0	0	0	0	0	0	0	0	0	0	0	0	0	0
624	0	0	0	0	0	0	0	0	0	0	0	0	0	0	0	0	0	0	0	0	0	0	0	0	0	0	0
625	0	0	0	0	0	0	0	0	0	0	0	0	0	0	0	0	0	0	0	0	0	0	0	0	0	0	0
626	0	0	0	0	0	0	0	0	0	0	0	0	0	0	0	0	0	0	0	0	0	0	0	0	0	0	0
627	0	0	0	0	0	0	0	0	0	0	0	0	0	0	0	0	0	0	0	0	0	0	0	0	0	0	0
628	0	0	0	0	0	0	0	0	0	0	0	0	0	0	0	0	0	0	0	0	0	0	0	0	0	0	0
629	0	0	0	0	0	0	0	0	0	0	0	0	0	0	0	0	0	0	0	0	0	0	0	0	0	0	0
630	0	0	0	0	0	0	0	0	0	0	0	0	0	0	0	0	0	0	0	0	0	0	0	0	0	0	0
631	0	0	0	0	0	0	0	0	0	0	0	0	0	0	0	0	0	0	0	0	0	0	0	0	0	0	0
632	0	0	0	0	0	0	0	0	0	0	0	0	0	0	0	0	0	0	0	0	0	0	0	0	0	0	0
633	0	0	0	0	0	0	0	0	0	0	0	0	0	0	0	0	0	0	0	0	0	0	0	0	0	0	0
634	0	0	0	0	0	0	0	0	0	0	0	0	0	0	0	0	0	0	1	0	0	0	0	0	0	0	0
635	0	0	0	0	0	0	0	0	0	0	0	0	0	0	0	0	0	0	0	0	0	0	0	0	0	0	0
636	0	0	0	0	0	0	0	0	0	0	0	0	0	0	0	0	0	0	0	0	0	0	0	0	0	0	0
637	0	0	0	0	0	0	0	0	0	0	0	0	0	0	0	0	0	0	0	0	0	0	0	0	0	0	0
638	0	0	0	0	0	0	0	0	0	0	0	0	0	0	0	0	0	0	0	0	0	0	0	0	0	0	0
639	0	0	0	0	0	0	0	0	0	0	0	0	0	0	0	0	0	0	0	0	0	0	0	0	0	0	0
640	0	0	0	0	0	0	0	0	0	0	0	0	0	0	0	0	0	0	0	0	0	0	0	0	0	0	0
641	0	0	0	0	0	0	0	0	0	0	0	0	0	0	0	0	0	0	0	0	0	0	0	0	0	0	0
642	0	0	0	0	0	0	0	0	0	0	0	0	0	0	0	0	0	0	0	0	0	0	0	0	0	0	0
643	0	0	0	0	0	0	0	0	0	0	0	0	0	0	0	0	0	0	0	0	0	0	0	0	0	0	0
644	0	0	0	0	0	0	0	0	0	0	0	0	0	0	0	0	0	0	0	0	0	0	0	0	0	0	0
645	0	0	0	0	0	0	0	0	0	0	0	0	0	0	0	0	0	0	0	0	0	0	0	0	0	0	0
646	0	0	0	0	0	0	0	0	0	0	0	0	0	0	0	0	0	0	0	0	0	0	0	0	0	0	0
647	0	0	0	0	0	0	0	0	0	0	0	0	0	0	0	0	0	0	0	0	0	0	0	0	0	0	0
648	0	0	0	0	0	0	0	0	0	0	0	0	0	0	0	0	0	0	0	0	0	0	0	0	0	0	0
649	0	0	0	0	0	0	0	0	0	0	0	0	0	0	0	0	0	0	0	0	0	0	0	0	0	0	0
650	0	0	0	0	0	0	0	0	0	0	0	0	0	0	0	0	0	0	0	0	0	0	0	0	0	0	0
651	0	0	0	0	0	0	0	0	0	0	0	0	0	0	0	0	0	0	0	0	0	0	0	0	0	0	0
652	0	0	0	0	0	0	0	0	0	0	0	0	0	0	0	0	0	0	0	0	0	0	0	0	0	0	0
653	0	0	0	0	0	0	0	0	0	0	0	0	0	0	0	0	0	0	0	0	0	0	0	0	0	0	0
654	0	0	0	0	0	0	0	0	0	0	0	0	0	0	0	0	0	0	0	0	0	0	0	0	0	0	0
655	0	0	0	0	0	0	0	0	0	0	0	0	0	0	0	0	0	0	0	0	0	0	0	0	0	0	0
656	0	0	0	0	0	0	0	0	0	0	0	0	0	0	0	0	0	0	0	0	0	0	0	0	0	0	0
657	0	0	0	0	0	0	0	0	0	0	0	0	0	0	0	0	0	0	0	0	0	0	0	0	0	0	0
658	0	0	0	0	0	0	0	0	0	0	0	0	0	0	0	0	0	0	0	0	0	0	0	0	0	0	0
659	0	0	0	0	0	0	0	0	0	0	0	0	0	0	0	0	0	0	0	0	0	0	0	0	0	0	0
660	0	0	0	0	0	0	0	0	0	0	0	0	0	0	0	0	0	0	0	0	0	0	0	0	0	0	0
661	0	0	0	0	0	0	0	0	0	0	0	0	0	0	0	0	0	0	0	0	0	0	0	0	0	0	0
662	0	0	0	0	0	0	0	0	0	0	0	0	0	0	0	0	0	0	0	0	0	0	0	0	0	0	0
663	0	0	0	0	0	0	0	0	0	0	0	0	0	0	0	0	0	0	0	0	0	0	0	0	0	0	0
664	0	0	0	0	0	0	0	0	0	0	0	0	0	0	0	0	0	0	0	0	0	0	0	0	0	0	0
665	0	0	0	0	0	0	0	0	0	0	0	0	0	0	0	0	0	0	0	0	0	0	0	0	0	0	0
666	0	0	0	0	0	0	0	0	0	0	0	0	0	0	0	0	0	0	0	0	0	0	0	0	0	0	0
667	0	0	0	0	0	0	0	0	0	0	0	0	0	0	0	0	0	0	0	0	0	0	0	0	0	0	0
668	0	0	0	0	0	0	0	0	0	0	0	0	0	0	0	0	0	0	0	0	0	0	0	0	0	0	0
669	0	0	0	0	0	0	0	0	0	0	0	0	0	0	0	0	0	0	0	0	0	0	0	0	0	0	0
670	0	0	0	0	0	0	0	0	0	0	0	0	0	0	0	0	0	0	0	0	0	0	0	0	0	0	0
671	0	0	0	0	0	0	0	0	0	0	0	0	0	0	0	0	0	0	0	0	0	0	0	0	0	0	0
672	0	0	0	0	0	0	0	0	0	0	0	0	0	0	0	0	0	0	0	0	0	0	0	0	0	0	0
673	0	0	0	0	0	0	0	0	0	0	0	0	0	0	0	0	0	0	0	0	0	0	0	0	0	0	0
674	0	0	0	0	0	0	0	0	0	0	0	0	0	0	0	0	0	1	0	0	0	0	0	1	0	0	0
675	0	0	0	0	0	0	0	0	0	0	0	0	0	0	0	0	0	0	0	0	0	0	0	0	0	0	0
676	0	0	0	0	0	0	0	0	0	0	0	0	0	0	0	0	0	0	0	0	0	0	0	0	0	0	0
677	0	0	0	0	0	0	0	0	0	0	0	0	0	0	0	0	0	0	0	0	0	0	0	0	0	0	0
678	0	0	0	0	0	0	0	0	0	0	0	0	0	0	0	0	0	0	0	0	0	0	0	0	0	0	0
679	0	0	0	0	0	0	0	0	0	0	0	0	0	0	0	0	0	0	0	0	0	0	0	0	0	0	0
680	0	0	0	0	0	0	0	0	0	0	0	0	0	0	0	0	0	0	0	0	0	0	0	0	0	0	0
681	0	0	0	0	0	0	0	0	0	0	0	0	0	0	0	0	0	0	0	0	0	0	0	0	0	0	0
682	0	1	0	0	0	0	0	0	0	0	0	0	0	0	0	0	0	0	0	0	0	0	0	0	0	0	0
683	0	0	0	0	0	0	0	0	0	0	0	1	0	0	0	0	0	0	0	0	0	0	0	0	0	1	0
684	0	0	0	0	0	0	0	0	0	0	0	0	0	0	0	0	0	0	0	0	0	0	0	0	0	0	0
685	0	0	0	0	0	0	0	0	0	0	0	0	0	0	0	0	0	0	0	0	0	0	0	0	0	0	0
686	0	0	0	0	0	0	0	0	0	0	0	0	0	0	0	0	0	0	0	0	0	0	0	0	0	0	0
687	0	0	0	0	0	0	0	0	0	0	0	0	0	0	0	0	0	0	0	0	0	0	0	0	0	0	0
688	0	0	0	0	0	0	0	0	0	0	0	0	0	0	0	0	0	0	0	0	0	0	0	0	0	0	0
689	0	0	0	0	0	0	0	0	0	0	0	0	0	0	0	0	0	0	0	0	0	0	0	0	0	0	0
690	0	0	0	0	0	0	0	0	0	0	0	0	0	0	0	0	0	0	0	0	0	0	0	0	0	0	0
691	0	0	0	0	0	0	0	0	0	0	0	0	0	0	0	0	0	0	0	0	0	0	0	0	0	0	0
692	0	0	0	0	0	0	0	0	0	0	0	0	0	0	0	0	0	0	0	0	0	0	0	0	0	0	0
693	0	0	0	0	0	0	0	0	0	0	0	0	0	0	0	0	0	0	0	0	0	0	0	0	0	0	0
694	0	0	0	0	0	0	0	2	0	0	0	0	0	0	0	0	0	0	0	0	0	0	0	0	0	0	0
695	0	0	0	0	0	0	0	0	0	0	0	0	0	0	0	0	0	0	0	0	0	0	0	0	0	0	0
696	0	0	0	0	0	0	0	0	0	0	0	0	0	0	0	0	0	0	0	0	0	0	0	0	0	0	0
697	0	0	0	0	0	0	0	0	0	0	0	0	0	0	0	0	0	0	0	0	0	0	0	0	0	0	0
698	0	0	0	0	0	0	0	0	0	0	0	0	0	0	0	0	0	0	0	0	0	0	0	0	0	0	0
699	0	0	0	0	0	0	0	0	0	0	0	0	0	0	0	0	0	0	0	0	0	0	0	0	0	0	0
700	0	0	0	0	0	0	0	0	0	0	0	0	0	0	0	0	0	0	0	0	0	0	0	0	0	0	0
701	0	0	0	0	0	0	0	0	0	0	0	0	0	0	0	0	0	0	0	0	0	0	0	0	0	0	0
702	0	0	0	0	0	0	0	0	0	0	0	0	0	0	0	0	0	0	0	0	0	0	0	0	0	0	0
703	0	0	0	0	0	0	0	0	0	0	0	0	0	0	0	0	0	0	0	0	0	0	0	0	0	0	0
704	0	0	0	0	0	0	0	0	0	0	0	0	0	0	0	0	0	0	0	0	0	0	0	0	0	0	0
705	0	0	0	0	0	0	0	0	0	0	0	0	0	0	0	0	0	0	0	0	0	0	0	0	0	0	0
706	0	0	0	0	0	0	0	0	0	0	0	0	0	0	0	0	0	0	0	0	0	0	0	0	0	0	0
707	0	0	0	0	0	0	0	0	0	0	0	0	0	0	0	0	0	1	0	0	0	0	0	0	0	0	0
708	0	0	0	0	0	0	0	0	0	0	0	0	0	0	0	0	0	0	0	0	0	0	0	0	0	0	0
709	0	0	0	0	0	0	0	0	0	0	0	0	0	0	0	0	0	0	0	0	0	0	0	0	0	0	0
710	0	0	0	0	0	0	0	0	0	0	0	0	0	0	0	0	0	0	0	0	0	0	0	0	0	0	0
711	0	0	0	0	0	0	0	0	0	0	0	0	0	0	0	0	0	0	0	0	0	0	0	0	0	0	0
712	0	0	0	0	0	0	0	0	0	0	0	0	0	0	0	0	0	0	0	0	0	0	0	0	0	0	0
713	0	0	0	0	0	0	0	0	0	0	0	0	0	0	0	0	0	0	0	0	0	0	0	0	0	0	0
714	0	0	0	0	0	0	0	0	0	0	0	0	0	0	0	0	0	0	0	0	0	0	0	0	0	0	0
715	0	0	0	0	0	0	0	0	0	0	0	0	0	0	0	0	0	0	0	0	0	0	0	0	0	0	0
716	0	0	0	0	0	0	0	0	0	0	0	0	0	0	0	0	0	0	0	0	0	0	0	0	0	0	0
717	0	0	0	0	0	0	0	0	0	0	0	0	0	0	0	0	0	0	0	0	0	0	0	0	0	0	0
718	0	0	0	0	0	0	0	0	0	0	0	0	0	0	0	0	0	0	0	0	0	0	0	0	0	0	0
719	0	0	0	0	0	0	0	0	0	0	0	0	0	0	0	0	0	0	0	0	0	0	0	0	0	0	0
720	0	0	0	0	0	0	0	0	0	0	0	0	0	0	0	0	0	0	0	0	0	0	0	0	0	0	0
721	0	0	0	0	0	0	0	0	0	0	0	0	0	0	0	0	0	0	0	0	0	0	0	0	0	0	0
722	0	0	0	0	0	0	0	0	0	0	0	0	0	0	0	0	0	0	0	0	0	0	0	0	0	0	0
723	0	0	0	0	0	0	0	0	0	0	0	0	0	0	0	0	0	0	0	0	0	0	0	0	0	0	0
724	0	0	0	0	0	0	0	0	0	0	0	0	0	0	0	0	0	0	0	0	0	0	0	0	0	0	0
725	0	0	0	0	0	0	0	0	0	0	0	0	0	0	0	0	0	0	0	0	0	0	0	0	0	0	0
726	0	0	0	0	0	0	0	0	0	0	0	0	0	0	0	0	0	0	0	0	0	0	0	0	0	0	0
727	0	0	0	0	0	0	0	0	0	0	0	0	0	0	0	0	0	0	0	0	0	0	0	0	0	0	0
728	0	0	0	0	0	0	0	0	0	0	0	0	0	0	0	0	0	0	0	0	0	0	0	0	0	0	0
729	0	0	0	0	0	0	0	0	0	0	0	0	0	0	0	0	0	0	0	0	0	0	0	0	0	0	0
730	0	0	0	0	0	0	0	0	0	0	0	0	0	0	0	0	0	0	0	0	0	0	0	0	0	0	0
731	0	0	0	0	0	0	0	0	0	0	0	0	0	0	0	0	0	0	0	0	0	0	0	0	0	0	0
732	0	0	0	0	0	0	0	0	0	0	0	0	0	0	0	0	0	0	0	0	0	0	0	0	0	0	0
733	0	0	0	0	0	0	0	0	0	0	0	0	0	0	0	0	0	0	0	0	0	0	0	0	0	0	0
734	0	0	0	0	0	0	0	0	0	0	0	0	0	0	0	0	0	0	0	0	0	0	0	0	0	0	0
735	0	0	0	0	0	0	0	0	0	0	0	0	0	0	0	0	0	0	0	0	0	0	0	0	0	0	0
736	0	0	0	0	0	0	0	0	0	0	0	0	0	0	0	0	0	0	0	0	0	0	0	0	0	0	0
737	0	0	0	0	0	0	0	0	0	0	0	0	0	0	0	0	0	0	0	0	0	0	0	0	0	0	0
738	0	0	0	0	0	0	0	0	0	0	0	0	0	0	0	0	0	0	0	0	0	0	0	0	0	0	0
739	0	0	0	0	0	0	0	1	0	0	0	0	0	0	0	1	0	0	0	0	0	0	0	0	0	0	0
740	0	0	0	0	0	0	0	0	0	0	0	0	0	0	0	0	0	0	0	0	0	0	0	0	0	0	0
741	0	0	0	0	0	0	0	0	0	0	0	0	0	0	0	0	0	0	0	0	0	0	0	0	0	0	0
742	0	0	0	0	0	0	0	0	0	0	0	0	0	0	0	0	0	0	0	0	0	0	0	0	0	0	0
743	0	0	0	0	0	0	0	0	0	0	0	0	0	0	0	0	0	0	0	0	0	0	0	0	0	0	0
744	0	0	0	0	0	0	0	0	0	0	0	0	0	0	0	0	0	0	0	0	0	0	0	0	0	0	0
745	0	0	0	0	0	0	0	0	0	0	0	0	0	0	0	0	0	0	0	0	0	0	0	0	0	0	0
746	0	0	0	0	0	0	0	0	0	0	0	0	0	0	0	0	0	0	0	0	0	0	0	0	0	0	0
747	0	0	0	0	0	0	0	0	0	0	0	0	0	0	0	0	0	0	0	0	0	0	0	0	0	0	0
748	0	0	0	0	0	0	0	0	0	0	0	0	0	0	0	0	0	0	0	0	0	0	0	0	0	0	0
749	0	0	0	0	0	0	0	0	0	0	0	0	0	0	0	0	0	0	0	0	0	0	0	0	0	0	0
750	0	0	0	0	0	0	0	0	0	0	0	0	0	0	0	0	0	0	0	0	0	0	0	0	0	0	0

## Sheet: 3)ENV
	nest-box	Tilia	Quercus	Fraxinus	Alnus	bung	open	nest-resting	night-shelter
1	1	0	1	0	0	1	0	0	0
2	2	1	0	0	0	1	0	0	0
3	6	1	0	0	0	0	1	0	0
4	7	1	0	0	0	0	1	0	0
5	8	1	0	0	0	1	0	0	0
6	13	1	0	0	0	1	0	0	0
7	14	0	0	1	0	1	0	0	0
8	15	1	0	0	0	1	0	0	0
9	16	0	1	0	0	1	0	0	0
10	17	0	1	0	0	1	0	0	0
11	18	0	1	0	0	1	0	0	0
12	19	0	1	0	0	1	0	0	0
13	20	0	1	0	0	0	1	0	0
14	21	1	0	0	0	1	0	0	0
15	22	1	0	0	0	1	0	0	0
16	23	0	1	0	0	1	0	0	0
17	24	0	1	0	0	1	0	0	0
18	25	0	1	0	0	1	0	0	0
19	26	1	0	0	0	1	0	0	0
20	27	1	0	0	0	0	1	0	0
21	28	1	0	0	0	1	0	0	0
22	29	0	0	0	1	1	0	0	0
23	30	0	0	0	1	0	1	0	0
24	31	0	0	1	0	1	0	0	0
25	32	1	0	0	0	1	0	0	0
26	33	1	0	0	0	0	1	0	0
27	34	0	1	0	0	1	0	0	0
28	35	0	0	0	1	1	0	0	0
29	36	0	1	0	0	0	1	0	0
30	37	0	0	1	0	1	0	0	0
31	38	0	1	0	0	1	0	0	0
32	40	1	0	0	0	0	1	0	0
33	41	1	0	0	0	0	1	0	0
34	43	1	0	0	0	1	0	0	0
35	49	0	1	0	0	1	0	0	0
36	52	1	0	0	0	1	0	0	0
37	53	1	0	0	0	1	0	0	0
38	54	0	0	0	1	0	1	0	0
39	55	0	1	0	0	1	0	0	0
40	56	1	0	0	0	1	0	0	0
41	58	0	0	0	1	0	1	0	0
42	59	0	1	0	0	0	1	0	0
43	63	0	0	1	0	1	0	0	0
44	64	0	1	0	0	1	0	0	0
45	65	1	0	0	0	1	0	0	0
46	67	1	0	0	0	1	0	0	0
47	71	0	0	1	0	0	1	0	0
48	73	0	0	1	0	0	1	0	0
49	81	0	0	0	1	0	1	0	0
50	82	1	0	0	0	1	0	0	0
51	83	0	0	1	0	1	0	0	0
52	84	0	1	0	0	1	0	0	0
53	85	0	0	1	0	1	0	0	0
54	86	0	0	1	0	1	0	0	0
55	87	1	0	0	0	1	0	0	0
56	88	1	0	0	0	1	0	0	0
57	89	1	0	0	0	0	1	0	0
58	93	0	0	0	1	0	1	0	0
59	97	1	0	0	0	1	0	0	0
60	104	0	1	0	0	1	0	0	0
61	105	0	0	1	0	1	0	0	0
62	106	0	1	0	0	1	0	0	0
63	107	1	0	0	0	1	0	0	0
64	108	1	0	0	0	1	0	0	0
65	109	1	0	0	0	1	0	0	0
66	110	1	0	0	0	1	0	0	0
67	114	0	1	0	0	0	1	0	0
68	116	0	0	1	0	1	0	0	0
69	117	0	0	1	0	1	0	0	0
70	118	0	0	1	0	1	0	0	0
71	123	0	0	0	1	1	0	0	0
72	124	1	0	0	0	1	0	0	0
73	125	0	1	0	0	1	0	0	0
74	126	1	0	0	0	1	0	0	0
75	9	1	0	0	0	0	1	0	1
76	10	0	1	0	0	0	1	0	1
77	42	1	0	0	0	0	1	0	1
78	44	0	1	0	0	0	1	0	1
79	47	1	0	0	0	0	1	0	1
80	50	1	0	0	0	0	1	0	1
81	69	0	1	0	0	0	1	0	1
82	75	1	0	0	0	0	1	0	1
83	76	1	0	0	0	0	1	0	1
84	90	1	0	0	0	0	1	0	1
85	92	1	0	0	0	0	1	0	1
86	112	1	0	0	0	0	1	0	1
87	121	0	0	1	0	0	1	0	1
88	3	1	0	0	0	0	1	1	0
89	4	1	0	0	0	0	1	1	0
90	5	1	0	0	0	0	1	1	0
91	11	1	0	0	0	0	1	1	0
92	12	1	0	0	0	0	1	1	0
93	39	0	1	0	0	0	1	1	0
94	45	1	0	0	0	0	1	1	0
95	46	1	0	0	0	0	1	1	0
96	48	1	0	0	0	0	1	1	0
97	51	1	0	0	0	0	1	1	0
98	57	1	0	0	0	0	1	1	0
99	60	1	0	0	0	0	1	1	0
100	61	0	1	0	0	0	1	1	0
101	62	1	0	0	0	0	1	1	0
102	66	0	0	1	0	0	1	1	0
103	68	0	1	0	0	0	1	1	0
104	70	1	0	0	0	0	1	1	0
105	72	0	0	0	1	0	1	1	0
106	74	1	0	0	0	0	1	1	0
107	77	0	0	0	1	0	1	1	0
108	78	1	0	0	0	0	1	1	0
109	79	1	0	0	0	0	1	1	0
110	80	1	0	0	0	0	1	1	0
111	91	1	0	0	0	0	1	1	0
112	94	0	0	0	1	0	1	1	0
113	95	1	0	0	0	0	1	1	0
114	96	0	0	1	0	0	1	1	0
115	98	1	0	0	0	0	1	1	0
116	99	1	0	0	0	0	1	1	0
117	100	1	0	0	0	0	1	1	0
118	101	0	0	1	0	0	1	1	0
119	102	0	0	1	0	0	1	1	0
120	103	0	0	1	0	0	1	1	0
121	111	1	0	0	0	0	1	1	0
122	113	1	0	0	0	0	1	1	0
123	115	0	0	1	0	0	1	1	0
124	119	0	1	0	0	0	1	1	0
125	120	0	0	1	0	0	1	1	0
126	122	1	0	0	0	0	1	1	0

## Sheet: 3)SPE
	AnyAcc	CluPal	SteBip	CluBre	TheMys	PlaTin	DiaDor	NerMon	ScoScu	Phisp	NucUmb	LepMin	SalZeb	TetSil	MicSub
1	10	8	7	0	0	0	0	0	0	0	0	0	0	0	0
2	3	0	0	0	0	0	0	0	0	0	0	0	0	0	0
3	2	2	0	2	1	0	0	0	0	0	0	0	0	0	0
4	1	1	0	0	0	0	0	0	0	0	0	0	0	0	0
5	5	26	0	0	0	0	0	0	0	0	0	0	0	0	0
6	9	8	1	0	0	0	0	0	0	0	0	0	0	0	0
7	5	19	5	0	0	0	0	0	0	0	0	0	0	0	0
8	2	8	5	0	0	0	0	0	2	0	0	0	0	0	0
9	0	0	1	0	0	0	0	0	1	0	0	0	0	0	0
10	13	67	3	0	0	3	0	0	0	1	1	0	0	0	0
11	1	13	0	0	0	0	0	0	1	1	0	0	0	0	0
12	9	12	0	0	0	0	0	1	0	0	0	0	0	0	0
13	1	2	4	0	0	0	0	0	3	0	0	0	0	0	0
14	2	16	0	0	0	0	0	0	9	0	0	0	0	0	0
15	7	18	1	0	0	0	0	1	0	0	0	0	0	0	0
16	7	23	2	0	0	1	0	0	0	0	1	0	0	0	0
17	4	4	1	0	0	0	0	0	0	0	0	0	0	0	0
18	2	1	10	0	0	0	0	0	1	0	0	0	0	0	0
19	2	4	10	0	0	0	0	0	0	0	0	0	0	0	0
20	1	9	0	0	0	0	0	0	2	0	0	0	0	0	0
21	8	26	12	0	0	0	0	0	0	0	0	0	0	0	0
22	1	3	4	0	0	0	0	3	1	0	0	0	0	0	0
23	2	4	7	0	0	0	0	0	0	0	0	0	0	0	0
24	6	8	16	0	0	0	0	1	1	0	1	0	0	0	0
25	5	17	6	0	0	0	0	0	0	0	1	0	0	0	0
26	0	2	1	0	0	0	0	0	1	0	0	0	0	0	0
27	2	24	6	0	0	2	0	0	0	0	0	0	0	0	0
28	14	8	7	0	0	0	0	0	0	0	1	0	0	0	0
29	7	3	2	0	0	0	0	0	0	0	0	0	0	0	0
30	9	6	9	0	0	0	0	0	0	0	0	0	0	0	0
31	0	7	18	0	0	0	0	0	1	0	0	0	0	0	0
32	0	3	3	0	0	1	0	0	0	1	0	0	0	0	0
33	1	0	0	0	0	0	0	0	0	0	0	0	0	0	0
34	0	0	1	0	0	0	1	0	0	0	0	0	0	0	0
35	2	4	0	0	0	0	0	0	2	0	0	0	0	0	0
36	4	5	4	0	1	0	0	0	0	0	0	0	0	0	0
37	4	14	4	0	0	1	0	0	1	0	0	0	0	0	0
38	7	14	7	0	0	0	0	0	1	0	0	0	0	0	0
39	0	1	3	0	0	0	0	0	4	0	0	0	0	0	0
40	1	0	1	0	0	0	0	0	1	0	0	0	0	0	0
41	0	0	0	0	0	2	0	0	1	0	0	0	0	0	0
42	0	0	0	0	0	0	0	0	1	0	0	0	0	0	0
43	3	38	2	1	0	1	0	0	4	0	1	0	0	0	0
44	3	11	2	4	0	2	0	0	2	0	0	0	0	0	0
45	2	10	3	0	0	0	0	0	1	0	0	0	0	0	0
46	1	10	2	0	0	0	0	0	2	0	0	0	0	0	0
47	0	5	0	0	0	0	0	0	0	0	0	0	0	0	0
48	3	1	0	0	0	0	0	0	0	0	0	0	0	0	0
49	0	2	3	0	0	1	0	0	1	0	0	0	0	0	0
50	6	50	2	0	0	0	0	2	0	1	0	0	0	0	0
51	6	5	0	0	0	0	0	1	0	0	0	0	0	0	0
52	2	6	0	0	0	0	0	0	0	0	0	0	0	0	0
53	4	0	2	0	0	0	0	0	0	0	0	0	0	0	0
54	0	11	0	0	0	0	0	0	1	0	0	0	0	0	0
55	4	26	23	2	0	0	0	2	2	1	0	0	0	0	0
56	5	15	0	0	0	0	1	2	3	0	1	0	0	0	0
57	0	4	0	0	0	0	0	0	0	0	0	0	0	0	0
58	1	1	0	0	0	0	0	0	0	0	0	0	0	0	0
59	3	36	0	0	0	0	0	0	0	0	0	0	0	0	0
60	11	6	1	0	0	0	0	0	0	2	1	0	0	0	0
61	0	21	0	0	0	0	0	0	1	1	0	0	0	0	0
62	0	1	16	0	0	0	0	0	0	0	0	0	0	0	0
63	2	5	3	0	0	0	0	0	0	0	0	0	0	0	0
64	2	4	0	0	0	0	0	0	2	0	0	0	0	0	0
65	0	1	3	0	0	0	0	0	0	0	0	0	0	0	0
66	1	1	0	0	0	0	0	0	3	0	0	0	0	0	0
67	0	3	0	0	0	0	0	0	0	0	0	1	0	0	0
68	0	3	0	0	0	0	0	0	0	0	0	0	0	0	0
69	1	3	1	0	0	0	0	0	3	0	0	0	0	0	0
70	0	18	0	0	0	0	0	0	0	0	0	0	0	0	0
71	0	7	6	0	0	0	1	0	2	0	0	0	0	0	0
72	5	5	2	0	0	0	0	0	0	0	0	0	0	0	0
73	3	4	3	0	0	0	0	0	0	0	1	0	0	0	0
74	6	2	0	0	0	0	0	0	0	1	1	0	0	0	0
75	3	5	0	0	0	1	0	0	0	0	0	0	0	0	0
76	1	1	0	0	0	0	0	0	0	0	0	0	0	0	0
77	1	0	0	0	0	0	0	0	0	0	0	0	0	0	0
78	2	3	0	0	0	0	0	0	0	2	0	0	0	0	0
79	0	0	2	1	0	0	0	0	0	0	0	0	0	0	0
80	0	0	0	0	0	0	0	0	0	0	0	0	0	0	0
81	1	1	0	0	0	0	0	0	0	1	0	0	0	0	0
82	0	5	0	0	0	2	0	0	0	0	0	0	0	0	0
83	1	0	0	0	0	0	0	0	0	0	0	0	0	0	0
84	1	0	0	0	0	0	0	0	0	0	0	0	0	0	0
85	0	0	0	0	0	0	0	0	0	0	0	0	0	0	0
86	0	1	0	0	0	0	0	0	0	0	0	0	0	0	0
87	2	5	0	0	0	0	0	0	0	0	0	0	0	0	0
88	1	7	0	0	0	4	0	0	0	2	0	0	0	0	0
89	0	5	2	3	1	0	0	0	0	0	0	0	0	0	0
90	0	20	1	1	1	1	0	0	0	2	0	0	0	0	0
91	4	43	0	0	0	5	1	1	0	1	0	0	0	0	0
92	3	11	2	1	0	1	0	0	0	2	0	0	0	0	0
93	0	20	3	3	0	1	0	0	0	0	0	0	0	0	0
94	0	13	5	6	0	0	0	0	2	0	0	0	0	1	0
95	0	7	4	1	0	0	1	0	2	2	0	0	0	0	0
96	2	4	4	1	0	0	0	0	0	0	0	0	0	0	0
97	0	8	0	0	0	0	0	0	0	0	0	0	0	0	0
98	2	36	2	1	0	2	0	0	0	0	0	0	1	0	0
99	2	0	0	0	0	1	0	0	0	0	0	0	0	0	0
100	3	18	0	5	0	0	0	0	0	3	0	0	0	0	0
101	3	16	0	0	0	0	1	0	0	2	0	0	1	0	0
102	1	15	0	0	0	0	0	0	0	2	0	0	0	0	1
103	1	6	0	1	0	0	0	0	0	1	0	0	0	0	0
104	2	6	1	0	0	3	0	0	0	0	0	0	1	0	0
105	1	12	0	0	0	0	0	0	0	0	0	1	0	0	0
106	1	17	0	0	0	2	0	0	0	0	0	0	0	0	0
107	2	8	0	1	0	0	0	0	0	0	0	0	0	0	0
108	3	17	2	0	0	2	0	0	0	1	0	0	1	0	0
109	1	9	0	0	0	2	0	0	0	0	0	0	0	0	0
110	4	6	1	0	0	0	0	0	0	0	0	0	0	0	0
111	1	18	3	0	0	0	0	1	1	1	0	0	0	0	0
112	1	17	0	0	0	6	0	0	0	0	0	0	0	0	0
113	4	15	1	0	0	0	0	0	0	0	0	0	0	0	0
114	4	13	2	0	0	0	0	0	0	0	0	0	0	0	0
115	1	0	0	0	1	0	0	0	0	1	0	0	0	0	0
116	0	22	2	0	0	1	0	0	1	1	0	0	0	1	0
117	5	12	1	4	0	0	0	0	0	1	0	0	0	0	0
118	1	15	0	2	0	1	0	0	0	0	0	0	0	0	1
119	4	28	5	0	0	0	0	0	0	0	0	0	3	0	0
120	1	27	1	0	0	3	0	0	0	1	0	0	0	0	0
121	2	19	6	1	0	6	0	0	3	0	0	0	2	0	0
122	0	4	0	0	0	0	0	0	0	0	1	0	0	0	0
123	3	51	2	0	0	0	0	0	0	0	1	0	0	0	0
124	1	3	1	0	0	0	0	0	0	0	0	0	0	0	0
125	0	15	0	0	0	1	0	0	0	2	0	0	0	0	0
126	3	11	0	0	0	0	0	0	0	0	0	0	0	0	0
